# Supplementary material for: Metabolomics profiling identifies diagnostic metabolic signatures for pregnancy loss: a cross-sectional study from northwestern China
Source: Front Endocrinol (Lausanne). 2025 Apr 10;16:1518043. doi: 10.3389/fendo.2025.1518043 (PMC12018233; doi:10.3389/fendo.2025.1518043)
Supplement: Supplementary file 2 [file Table1.xlsx]

## Sheet: raw data
Name	Formula	Molecular Weight	RT [min]	m/z	PPM	HMDB_ID	SuperClass(HMDB)	Class(HMDB)	SubClass(HMDB)	mzCloud_Results	mzVault_Results	MassList_Results	Class_I	Class_II	Class_III	Class_IV	Con1	Con2	Con3	Con4	Con5	Con6	Con7	Con8	Con9	Con10	Con11	Con12	Con13	Con14	Con15	Con16	Con17	Con18	Con19	Con20	Con21	Con22	Con23	Con24	Con25	Con26	Con27	Con28	Con29	Con30	Con31	Con32	Con33
Taurocholic acid	C26 H45 N O7 S	515.292	6.267	514.285	0.341981	HMDB0000036	Lipids and lipid-like molecules	Steroids and steroid derivatives	Bile acids, alcohols and derivatives	No results	No results	Full match	Lipids and lipid-like molecules	Steroids and steroid derivatives	Bile acids, alcohols and derivatives	Trihydroxy bile acids, alcohols and derivatives	1.2162e+07	8.02083e+06	1.18377e+07	6.66865e+06	4.64831e+06	6.29844e+06	5.05099e+06	1.40755e+07	1.76459e+07	3.28943e+06	2.49257e+07	1.57179e+07	2.39121e+07	7.4521e+06	1.46696e+07	1.25142e+07	1.0297e+07	6.10441e+06	4.04642e+06	1.53874e+07	9.19321e+06	8.4464e+06	1.46498e+07	5.43549e+06	6.66067e+06	4.41465e+07	7.81858e+06	7.61455e+06	1.66124e+07	8.95013e+06	2.94818e+07	8.30024e+06	1.69086e+07
Bilirubin	C33 H36 N4 O6	584.265	7.057	583.258	2.7815	HMDB0000054	Organoheterocyclic compounds	Tetrapyrroles and derivatives	Bilirubins	Full match	No results	Full match	Organoheterocyclic compounds	Tetrapyrroles and derivatives	Bilirubins	Bilirubins	4.00809e+07	2.94718e+07	364416	3.50951e+07	2.18848e+07	4.20604e+07	8.09429e+06	7.26038e+07	3.53294e+07	4.148e+07	5.44903e+07	2.71951e+07	2.51756e+07	1.7547e+07	3.36674e+07	1.38575e+08	9.30766e+07	3.31193e+07	5.69151e+07	3.03001e+07	1.22261e+08	1.10219e+08	3.84883e+07	5.814e+07	2.17586e+07	4.37347e+07	1.26067e+08	8.71928e+06	1.1702e+07	2.13804e+07	1.64365e+07	2.43439e+07	1.06643e+07
Hydrocortisone acetate	C23 H32 O6	404.218	6.504	403.211	3.78196	HMDB0000063	Lipids and lipid-like molecules	Steroids and steroid derivatives	Hydroxysteroids	No results	No results	Full match	Lipids and lipid-like molecules	Steroids and steroid derivatives	Pregnane steroids	Gluco/mineralocorticoids, progestogins and derivatives	2.93982e+06	668588	1.10798e+06	1.11487e+06	3.13747e+06	1.75109e+06	976355	9.36284e+06	3.70398e+06	1.70334e+06	2.33168e+06	2.32639e+06	637944	1.11372e+07	1.11152e+06	777485	1.21348e+07	2.30578e+06	400858	1.11992e+06	2.25636e+06	1.57812e+06	676658	1.50399e+06	1.7482e+06	1.62478e+06	4.91315e+06	2.27435e+06	1.25194e+07	7.57478e+06	1.92988e+07	4.26812e+06	1.0346e+07
Creatine	C4 H9 N3 O2	131.069	1.392	168.018	1.8809	HMDB0000064	Organic acids and derivatives	Carboxylic acids and derivatives	Amino acids, peptides, and analogues	No results	No results	Full match	Organic acids and derivatives	Carboxylic acids and derivatives	Amino acids, peptides, and analogues	Alpha amino acids and derivatives	5.69644e+07	4.5238e+07	7.17968e+07	8.1633e+07	6.53312e+07	2.24844e+07	5.77589e+07	3.37454e+07	5.1439e+07	2.27458e+07	4.84653e+07	7.91163e+07	5.56821e+07	6.17513e+07	5.93908e+07	5.85779e+07	5.64259e+07	3.17507e+07	5.79836e+07	4.80929e+07	4.38419e+07	4.19326e+07	3.79241e+07	4.65289e+07	4.14924e+07	3.8539e+07	4.31263e+07	3.14044e+07	6.11677e+07	4.27688e+07	4.60579e+07	4.39675e+07	6.49899e+07
L-Adrenaline	C9 H13 N O3	183.089	5.542	182.082	2.7488	HMDB0000068	Benzenoids	Phenols	Benzenediols	No results	No results	Full match	Benzenoids	Phenols	Benzenediols	Catechols	413342	477716	3.02912e+06	444761	527223	686496	612181	702006	1.19931e+06	524598	527564	6.64721e+06	582217	635429	602096	500781	676715	1.12424e+06	1.23218e+06	444369	940841	532126	472812	3.51473e+06	653906	526424	486034	832147	289352	639378	466057	567241	648901
cis-Aconitic acid	C6 H6 O6	174.016	2.213	173.009	2.22917	HMDB0000072	Organic acids and derivatives	Carboxylic acids and derivatives	Tricarboxylic acids and derivatives	No results	No results	Full match	Organic acids and derivatives	Carboxylic acids and derivatives	Tricarboxylic acids and derivatives	Tricarboxylic acids and derivatives	3.84847e+06	4.78102e+06	6.66571e+06	4.09277e+06	5.55948e+06	3.896e+06	3.69338e+06	3.3766e+06	4.84806e+06	2.7717e+06	4.36721e+06	5.65957e+06	6.61037e+06	6.36332e+06	6.61325e+06	3.59498e+06	3.77781e+06	3.72174e+06	5.0575e+06	6.22313e+06	6.29935e+06	3.18265e+06	4.78296e+06	5.49965e+06	4.08391e+06	3.15684e+06	2.75812e+06	4.48651e+06	4.09854e+06	5.33081e+06	5.39395e+06	3.4509e+06	4.43128e+06
Dehydroepiandrosterone	C19 H28 O2	288.209	7.122	287.202	0.138316	HMDB0000077	Lipids and lipid-like molecules	Steroids and steroid derivatives	Androstane steroids	No results	No results	Full match	Lipids and lipid-like molecules	Steroids and steroid derivatives	Androstane steroids	Androgens and derivatives	339504	658344	121918	2.25781e+06	289805	112938	481319	281681	335046	75172.7	411826	150081	575920	240715	230209	638417	769407	184948	334045	221326	933370	456680	150504	153529	367599	112662	95145.8	81010.7	196122	130317	67863.3	111749	689114
Homovanillic acid	C9 H10 O4	182.057	5.152	181.05	2.84964	HMDB0000118	Benzenoids	Phenols	Methoxyphenols	No results	No results	Full match	Benzenoids	Phenols	Methoxyphenols	Methoxyphenols	5.12711e+07	4.29118e+07	6.59629e+07	4.65036e+07	5.91101e+07	7.36886e+07	3.47999e+07	6.06005e+07	4.67366e+07	4.6583e+07	6.02002e+07	4.18009e+07	6.93688e+07	5.20917e+07	8.44897e+07	3.51938e+07	6.56258e+07	3.47413e+07	4.45876e+07	5.0106e+07	8.95506e+07	2.67401e+07	6.56162e+07	5.78296e+07	3.73041e+07	2.36039e+07	3.56676e+07	1.0438e+07	2.70682e+07	7.91115e+07	3.43718e+07	4.72098e+07	8.40747e+07
D-Glucuronic acid	C6 H10 O7	194.042	5.554	193.035	4.18805	HMDB0000127	Organic oxygen compounds	Organooxygen compounds	Carbohydrates and carbohydrate conjugates	No results	No results	Full match	Nucleosides, nucleotides, and analogues	Pyrimidine nucleotides	Pyrimidine nucleotide sugars	Pyrimidine nucleotide sugars	2.04338e+06	1.96932e+06	2.75422e+06	2.13208e+06	1.60991e+06	1.39168e+06	5.70739e+06	1.70788e+06	2.79422e+06	1.6003e+06	1.8534e+06	2.65734e+06	3.65294e+06	3.9527e+06	1.26649e+06	1.20419e+06	1.81108e+06	1.72925e+06	1.83928e+06	2.26998e+06	1.7839e+06	1.90107e+06	2.20917e+06	2.57126e+06	1.66124e+06	3.06173e+06	1.56716e+06	1.50628e+06	3.48046e+06	1.75853e+06	1.41795e+06	1.80339e+06	2.65612e+06
Guanosine	C10 H13 N5 O5	283.092	1.388	282.085	0.605754	HMDB0000133	Nucleosides, nucleotides, and analogues	Purine nucleosides	-	Full match	Full match	Full match	Nucleosides, nucleotides, and analogues	Purine nucleosides	Not available	Purine nucleosides	435329	463009	404782	554311	2.91697e+06	490929	494778	526516	535337	1.62912e+06	5.31093e+06	632281	666469	599140	584483	576716	617054	436365	653934	609484	566548	580450	598560	645496	1.2584e+06	829114	548977	1.44026e+06	604341	526194	541756	523511	572734
Glycocholic acid	C26 H43 N O6	465.31	6.528	464.302	1.33654	HMDB0000138	Lipids and lipid-like molecules	Steroids and steroid derivatives	Bile acids, alcohols and derivatives	Full match	Full match	Full match	Lipids and lipid-like molecules	Steroids and steroid derivatives	Bile acids, alcohols and derivatives	Glycinated bile acids and derivatives	2.34234e+08	2.20432e+07	9.29867e+07	4.33827e+07	1.09809e+08	1.03278e+08	8.62355e+07	7.88987e+07	7.22157e+07	9.42022e+07	1.47211e+08	6.44079e+08	1.2448e+08	8.66907e+07	3.70796e+07	1.46893e+07	6.41369e+07	2.68654e+08	7.6525e+07	1.62562e+08	6.91518e+07	2.12208e+08	3.06762e+08	1.10725e+08	1.91461e+08	4.59926e+08	3.09829e+07	7.11958e+07	1.89715e+07	1.70375e+08	2.96135e+07	2.16821e+08	2.1049e+08
Estradiol	C18 H24 O2	272.176	7.038	271.169	4.37217	HMDB0000151	Lipids and lipid-like molecules	Steroids and steroid derivatives	Estrane steroids	No results	No results	Full match	Lipids and lipid-like molecules	Steroids and steroid derivatives	Estrane steroids	Estrogens and derivatives	720209	2.12179e+06	431931	971189	309219	935274	943602	1.19888e+06	1.19322e+06	840309	1.67314e+06	604469	2.49993e+06	692076	925600	899796	1.19658e+06	1.13693e+06	993232	557128	1.18788e+06	2.35269e+06	458757	1.08823e+06	594655	618090	930974	463708	388718	572295	638274	597698	903265
Gentisic acid	C7 H6 O4	154.026	5.782	153.019	3.43234	HMDB0000152	Benzenoids	Benzene and substituted derivatives	Benzoic acids and derivatives	No results	No results	Full match	Benzenoids	Benzene and substituted derivatives	Benzoic acids and derivatives	Hydroxybenzoic acid derivatives	867569	668400	1.62675e+06	1.13223e+06	2.49835e+06	610155	783999	1.93159e+06	920226	822231	637247	626986	846712	651379	690018	638797	998406	881155	734463	814523	1.24054e+06	501541	628222	743646	552974	607460	605510	455756	643911	1.34568e+06	487833	636061	1.18103e+06
Phenylpyruvic acid	C9 H8 O3	164.047	5.498	209.045	3.19491	HMDB0000205	Benzenoids	Benzene and substituted derivatives	Phenylpyruvic acid derivatives	No results	No results	Full match	Benzenoids	Benzene and substituted derivatives	Phenylpyruvic acid derivatives	Phenylpyruvic acid derivatives	1.56961e+07	1.45778e+07	1.51102e+07	1.37603e+07	1.18388e+07	1.16661e+07	1.08655e+07	9.4417e+06	1.32732e+07	1.09793e+07	1.15401e+07	1.31921e+07	1.58032e+07	2.26847e+07	1.02581e+07	1.30614e+07	1.36917e+07	1.35978e+07	1.24392e+07	1.4219e+07	1.09599e+07	1.28342e+07	1.74784e+07	1.2316e+07	1.00776e+07	1.45286e+07	1.11246e+07	1.59756e+07	1.26845e+07	1.34482e+07	1.43896e+07	1.77662e+07	2.34937e+07
alpha-Ketoglutaric acid	C5 H6 O5	146.021	1.493	191.02	1.11827	HMDB0000208	Organic acids and derivatives	Keto acids and derivatives	Gamma-keto acids and derivatives	No results	No results	Full match	Organic acids and derivatives	Keto acids and derivatives	Gamma-keto acids and derivatives	Gamma-keto acids and derivatives	1.51695e+08	2.18651e+08	2.06641e+08	1.94907e+08	2.53191e+08	2.02654e+08	2.07012e+08	1.5359e+08	2.49923e+08	1.40405e+08	2.40053e+08	2.42075e+08	3.78343e+07	3.68537e+08	4.10172e+08	1.75541e+07	1.818e+08	1.66073e+08	2.16398e+08	2.53034e+08	2.59651e+08	1.30628e+08	1.68213e+08	2.27145e+08	1.18545e+08	1.51589e+08	1.02323e+08	1.44549e+08	1.12393e+07	3.01005e+08	2.42558e+08	1.46148e+08	2.19524e+08
Pantothenic acid	C9 H17 N O5	219.111	5.011	218.103	0.33154	HMDB0000210	Organic oxygen compounds	Organooxygen compounds	Alcohols and polyols	Full match	Full match	Full match	Organic oxygen compounds	Organooxygen compounds	Alcohols and polyols	Secondary alcohols	7.34246e+06	8.66233e+06	5.05995e+06	8.6979e+06	7.42613e+06	7.27442e+06	5.49284e+06	7.8396e+06	8.97982e+06	7.9158e+06	8.45297e+06	5.50467e+06	8.15073e+06	9.79358e+06	1.09174e+07	1.04489e+07	1.1647e+07	7.76748e+06	1.22681e+07	1.23264e+07	1.12402e+07	625790	6.76115e+06	8.02959e+06	6.46667e+06	5.63735e+06	8.69313e+06	4.43384e+06	9.71434e+06	9.25149e+06	5.90853e+06	7.5741e+06	9.70713e+06
Inositol	C6 H12 O6	180.063	1.97	179.055	4.71003	HMDB0000211	Organic oxygen compounds	Organooxygen compounds	Alcohols and polyols	No results	No results	Full match	Organic oxygen compounds	Organooxygen compounds	Alcohols and polyols	Cyclohexanols	6.21104e+06	9.58843e+06	8.39129e+06	7.84688e+06	6.25628e+06	7.50055e+06	6.88059e+06	7.42384e+06	1.02376e+07	4.54478e+06	4.64937e+06	5.92779e+06	1.10129e+07	6.10902e+06	9.41118e+06	9.16343e+06	9.88517e+06	6.56286e+06	9.33239e+06	1.24714e+07	7.63296e+06	6.92691e+06	8.71407e+06	7.32903e+06	6.19923e+06	4.938e+06	7.94768e+06	5.33301e+06	7.84867e+06	9.31022e+06	9.44404e+06	8.03547e+06	9.6617e+06
L-Ornithine	C5 H12 N2 O2	132.089	1.326	131.082	4.44867	HMDB0000214	Organic acids and derivatives	Carboxylic acids and derivatives	Amino acids, peptides, and analogues	No results	No results	Full match	Organic acids and derivatives	Carboxylic acids and derivatives	Amino acids, peptides, and analogues	L-alpha-amino acids	3.78225e+07	2.16525e+07	5.39154e+07	5.16814e+07	5.14309e+07	4.36591e+07	5.06171e+07	5.34385e+07	6.44862e+07	5.82397e+07	5.94803e+07	3.07812e+07	4.78561e+07	4.17262e+07	3.88325e+07	3.87296e+07	3.7758e+07	5.53717e+07	4.01197e+07	4.57516e+07	3.9441e+07	4.22486e+07	4.26119e+07	2.37033e+07	5.36141e+07	4.8266e+07	4.85004e+07	3.5692e+07	3.97584e+07	4.22563e+07	4.12766e+07	4.75975e+07	3.57083e+07
Palmitic acid	C16 H32 O2	256.24	9.068	255.233	0.0400561611953	HMDB0000220	Lipids and lipid-like molecules	Fatty Acyls	Fatty acids and conjugates	Full match	No results	No results	Lipids and lipid-like molecules	Fatty Acyls	Fatty acids and conjugates	Long-chain fatty acids	6.08092e+08	6.7595e+08	6.53455e+08	6.33415e+08	6.01405e+08	6.99408e+08	6.71538e+08	6.91368e+08	7.32359e+08	5.45956e+08	5.91352e+08	6.45094e+08	6.47784e+08	5.53925e+08	7.26705e+08	6.44393e+08	7.04346e+08	6.27363e+08	6.98561e+08	6.35867e+08	5.96707e+08	5.79582e+08	7.02943e+08	7.64258e+08	5.55024e+08	6.38819e+08	6.31793e+08	5.57909e+08	6.23742e+08	6.86888e+08	6.78632e+08	5.77668e+08	6.08208e+08
Mevalonic acid	C6 H12 O4	148.073	5.154	147.066	3.9093	HMDB0000227	Lipids and lipid-like molecules	Fatty Acyls	Fatty acids and conjugates	Full match	No results	Full match	Lipids and lipid-like molecules	Fatty Acyls	Fatty acids and conjugates	Hydroxy fatty acids	812929	489012	436536	533060	1.36103e+06	332550	480026	1.15859e+06	3.85821e+06	351482	266290	893306	296190	296468	1.22222e+06	294828	1.4494e+06	318894	413077	488072	453566	2.20822e+06	602609	3.44166e+06	2.05425e+06	297149	1.95998e+06	585349	1.07366e+07	1.23747e+06	562891	752630	2.10561e+06
N-Acetylneuraminic acid	C11 H19 N O9	309.106	1.359	308.099	0.578481	HMDB0000230	Organic oxygen compounds	Organooxygen compounds	Carbohydrates and carbohydrate conjugates	Full match	Full match	Full match	Organic oxygen compounds	Organooxygen compounds	Carbohydrates and carbohydrate conjugates	N-acylneuraminic acids	5.01676e+06	5.89711e+06	5.75134e+06	7.32414e+06	5.00813e+06	6.39484e+06	8.22625e+06	1.01881e+07	6.69006e+06	5.43832e+06	6.08588e+07	6.01674e+06	6.55459e+06	6.30399e+06	8.72382e+06	1.09161e+07	8.43173e+06	3.68833e+06	1.02658e+07	1.1374e+07	9.55284e+06	4.82843e+06	1.0892e+07	5.25071e+06	5.97615e+06	4.50772e+06	1.11563e+07	4.39321e+06	5.83321e+06	6.23838e+06	1.06537e+07	7.1713e+06	5.23774e+06
Vitamin B2	C17 H20 N4 O6	376.137	5.532	375.13	2.37774	HMDB0000244	Organoheterocyclic compounds	Pteridines and derivatives	Alloxazines and isoalloxazines	No results	No results	Full match	Organoheterocyclic compounds	Pteridines and derivatives	Alloxazines and isoalloxazines	Flavins	2.32941e+06	1.90419e+06	1.18486e+06	1.72182e+06	1.86136e+06	1.17192e+06	1.62613e+06	2.51454e+06	1.84599e+06	870036	4.46816e+06	4.66863e+06	6.25007e+06	5.91489e+06	1.77538e+06	1.38741e+06	2.57254e+06	2.54082e+06	2.14379e+06	2.11813e+06	2.23143e+06	2.79362e+06	1.92494e+06	3.42321e+06	2.24319e+06	3.31246e+06	1.62121e+06	1.77936e+06	4.11531e+06	2.52161e+06	2.57861e+06	714095	3.98713e+06
Levothyroxine	C15 H11 I4 N O4	776.689	6.083	775.682	2.75551	HMDB0000248	Organic acids and derivatives	Carboxylic acids and derivatives	Amino acids, peptides, and analogues	Full match	Full match	Full match	Organic acids and derivatives	Carboxylic acids and derivatives	Amino acids, peptides, and analogues	Phenylalanine and derivatives	1.01607e+07	1.18689e+07	1.43414e+07	1.39876e+07	2.1762e+07	1.74041e+07	1.83684e+07	2.08894e+07	1.78695e+07	4.91125e+06	1.86683e+07	1.90113e+07	8.67149e+06	1.02679e+07	1.62646e+07	2.08185e+07	2.45075e+07	1.93464e+07	2.38937e+07	2.41628e+07	1.89127e+07	1.43094e+07	2.41543e+07	1.73541e+07	1.37455e+07	1.85417e+07	1.30408e+07	1.086e+07	1.80171e+07	1.55514e+07	1.56351e+07	1.49369e+07	1.23014e+07
Uric acid	C5 H4 N4 O3	168.028	1.884	167.02	3.7493	HMDB0000289	Organoheterocyclic compounds	Imidazopyrimidines	Purines and purine derivatives	Full match	Full match	Full match	Organoheterocyclic compounds	Imidazopyrimidines	Purines and purine derivatives	Xanthines	2.99633e+09	3.7952e+09	3.11378e+09	2.86016e+09	2.83848e+09	2.15024e+09	2.82214e+09	3.026e+09	2.64314e+09	2.09164e+09	3.24899e+09	3.39476e+09	4.49823e+09	3.07375e+09	3.61377e+09	3.81882e+09	3.89645e+09	2.1114e+09	3.88269e+09	3.44737e+09	3.28005e+09	2.5361e+09	2.96724e+09	3.11881e+09	2.95749e+09	2.74063e+09	2.90612e+09	2.09702e+09	3.91764e+09	2.95781e+09	3.12242e+09	2.83999e+09	4.09594e+09
Xanthine	C5 H4 N4 O2	152.033	2.175	151.025	4.24491	HMDB0000292	Organoheterocyclic compounds	Imidazopyrimidines	Purines and purine derivatives	Full match	No results	Full match	Organoheterocyclic compounds	Imidazopyrimidines	Purines and purine derivatives	Xanthines	4.06817e+07	5.46898e+07	5.96325e+07	6.56094e+07	9.62657e+07	3.97255e+07	4.81001e+07	5.28483e+07	7.1297e+07	6.11122e+07	6.02419e+07	9.32371e+07	5.66326e+07	3.37195e+07	5.86545e+07	3.56283e+07	7.36124e+07	3.15008e+07	8.27198e+07	8.23918e+07	5.96281e+07	3.1585e+07	5.05974e+07	3.66328e+07	2.42181e+07	5.1333e+07	4.12301e+07	5.4127e+07	4.17143e+07	8.42172e+07	7.30196e+07	6.05031e+07	5.68405e+07
Uridine	C9 H12 N2 O6	244.07	2.265	243.062	0.917345	HMDB0000296	Nucleosides, nucleotides, and analogues	Pyrimidine nucleosides	-	Full match	Full match	Full match	Nucleosides, nucleotides, and analogues	Pyrimidine nucleosides	Not available	Pyrimidine nucleosides	1.79169e+07	5.15029e+07	1.89183e+07	2.79848e+07	2.55465e+07	1.82262e+07	3.57731e+07	2.86086e+07	3.9092e+07	3.23112e+07	2.22301e+07	5.6704e+07	2.38515e+07	2.85678e+07	3.91277e+07	3.29537e+07	4.2657e+07	3.50432e+07	4.28883e+07	4.13803e+07	4.94042e+07	2.28571e+07	3.35339e+07	4.17868e+07	7.88698e+06	3.56277e+07	3.87476e+07	2.20959e+07	3.6667e+07	3.1985e+07	2.91076e+07	2.57331e+07	2.73011e+07
Xanthosine	C10 H12 N4 O6	284.077	4.522	283.069	2.94251	HMDB0000299	Nucleosides, nucleotides, and analogues	Purine nucleosides	-	Full match	Full match	Full match	Nucleosides, nucleotides, and analogues	Purine nucleosides	Not available	Purine nucleosides	206245	172985	172170	270446	61582.8	476245	212415	237608	395975	107073	136489	123280	91703.7	139552	315019	280622	364693	72407.8	452426	278787	277207	82849.6	278470	53020.3	49807	115579	115579	63783.7	169794	314054	313305	364350	365232
3-Hydroxysebacic acid	C10 H18 O5	218.115	5.533	217.108	0.475326	HMDB0000350	Organic acids and derivatives	Hydroxy acids and derivatives	Medium-chain hydroxy acids and derivatives	No results	Full match	No results	Organic acids and derivatives	Hydroxy acids and derivatives	Medium-chain hydroxy acids and derivatives	Medium-chain hydroxy acids and derivatives	1.19202e+06	574075	685726	1.18273e+06	1.35831e+06	367849	697797	1.66285e+06	1.11132e+06	380359	832207	1.73843e+06	5.32986e+06	1.13506e+06	1.00516e+06	1.26405e+06	614684	1.45358e+06	1.67531e+06	970898	1.47201e+06	1.09664e+06	1.39501e+06	1.28323e+06	704728	1.25382e+06	923967	1.45439e+06	829656	964129	1.08219e+06	426401	1.4695e+06
2,3-Dihydroxybenzoic acid	C7 H6 O4	154.026	5.265	153.019	3.23757	HMDB0000397	Benzenoids	Benzene and substituted derivatives	Benzoic acids and derivatives	Full match	Full match	Full match	Benzenoids	Benzene and substituted derivatives	Benzoic acids and derivatives	Salicylic acids	2.61616e+06	2.00524e+06	3.45822e+06	1.92123e+06	5.65523e+06	1.56528e+06	5.29035e+06	6.10452e+06	6.82374e+06	1.56375e+06	1.32372e+06	2.24894e+06	2.43027e+06	4.67163e+06	1.1598e+06	2.72792e+06	7.92804e+06	2.80219e+06	8.2076e+06	2.50843e+06	3.70896e+06	2.30229e+06	2.94464e+06	8.80759e+06	2.71946e+06	1.91727e+06	2.53805e+06	2.44624e+06	2.15257e+06	4.2248e+06	1.73206e+06	5.15238e+06	4.66584e+06
2-Methoxyestradiol	C19 H26 O3	302.188	5.976	301.181	0.646312	HMDB0000405	Lipids and lipid-like molecules	Steroids and steroid derivatives	Estrane steroids	Full match	No results	Full match	Lipids and lipid-like molecules	Steroids and steroid derivatives	Estrane steroids	Estrogens and derivatives	263534	682623	513793	405271	539567	442006	1.69709e+06	825575	747539	719658	604756	1.13876e+06	530342	1.24702e+06	969528	794869	766001	625080	1.5543e+06	1.05833e+06	978047	507117	1.36216e+06	558929	312264	565779	662308	833836	435250	635978	985959	303378	289028
α-Estradiol	C18 H24 O2	272.178	6.258	271.171	2.57182	HMDB0000429	Lipids and lipid-like molecules	Steroids and steroid derivatives	Estrane steroids	Full match	No results	Full match	Lipids and lipid-like molecules	Steroids and steroid derivatives	Estrane steroids	Estrogens and derivatives	207044	248553	225255	213095	192034	151940	195748	291742	181104	154342	197675	324186	190331	196648	267343	206722	299066	215411	167896	251590	228499	183844	248545	283951	195756	304238	191751	185255	244242	302520	204540	204997	272324
2-Furoylglycine	C7 H7 N O4	169.037	4.892	168.03	3.59508	HMDB0000439	Organic acids and derivatives	Carboxylic acids and derivatives	Amino acids, peptides, and analogues	Full match	Full match	No results	Organic acids and derivatives	Carboxylic acids and derivatives	Amino acids, peptides, and analogues	N-acyl-alpha amino acids	558440	442893	6.62386e+06	502943	777037	576211	872178	994341	2.44759e+06	603534	2.77695e+06	1.65557e+06	6.41571e+06	2.16472e+06	420844	325313	807602	917370	584939	1.42819e+06	940482	250013	2.42584e+06	3.43628e+06	980081	2.58033e+06	597528	738311	1.32157e+06	6.64168e+06	941554	932898	814032
7-Ketolithocholic acid	C24 H38 O4	390.278	8.626	389.27	1.71751	HMDB0000467	Lipids and lipid-like molecules	Steroids and steroid derivatives	Bile acids, alcohols and derivatives	No results	No results	Full match	Lipids and lipid-like molecules	Steroids and steroid derivatives	Bile acids, alcohols and derivatives	Bile acids, alcohols and derivatives	1.0106e+08	2.15891e+08	5.15999e+07	7.82861e+07	5.14523e+07	1.11703e+08	7.04871e+07	9.05211e+07	1.44071e+08	1.12539e+08	7.93265e+07	3.98431e+07	1.96626e+08	5.20603e+07	1.03611e+08	1.87866e+08	1.22909e+08	4.65304e+07	7.98834e+07	6.51468e+07	1.15679e+08	1.18924e+08	1.22194e+08	7.17323e+07	6.78036e+07	1.2301e+08	1.08426e+08	1.0562e+08	1.05985e+08	1.20264e+08	8.42462e+07	1.19417e+08	6.79698e+07
Caprylic acid	C8 H16 O2	144.114	5.819	143.107	4.85551	HMDB0000482	Lipids and lipid-like molecules	Fatty Acyls	Fatty acids and conjugates	Full match	No results	Full match	Lipids and lipid-like molecules	Fatty Acyls	Fatty acids and conjugates	Medium-chain fatty acids	2.18072e+06	4.21382e+06	592103	3.31197e+06	830017	1.28321e+06	3.1513e+06	1.89173e+06	2.20358e+06	435974	1.19915e+06	983175	1.89654e+06	1.20583e+06	1.87222e+06	1.50351e+06	2.10782e+06	1.16289e+06	2.31746e+06	1.53162e+06	1.35543e+06	506134	1.78381e+06	347746	1.00611e+06	957486	1.22233e+06	2.02716e+06	1.8916e+06	310162	1.81061e+06	1.67957e+06	687453
Decanoic acid	C10 H20 O2	172.146	6.129	171.139	2.78763	HMDB0000513	Lipids and lipid-like molecules	Fatty Acyls	Fatty acids and conjugates	Full match	No results	Full match	Lipids and lipid-like molecules	Fatty Acyls	Fatty acids and conjugates	Medium-chain fatty acids	1.377e+07	1.68478e+07	860512	1.44084e+07	755150	1.57304e+06	9.66586e+06	4.77073e+06	6.4315e+06	710249	2.0997e+06	1.2688e+06	1.75119e+06	1.32152e+06	4.74279e+06	2.96887e+06	4.04249e+06	1.84392e+06	3.73534e+06	2.36109e+06	2.71658e+06	712390	3.3566e+06	220515	1.13954e+06	1.08685e+06	2.08254e+06	3.63432e+06	3.84901e+06	629982	3.04289e+06	3.42793e+06	783810
L-arginine	C6 H14 N4 O2	174.111	1.274	173.104	2.73209	HMDB0000517	Organic acids and derivatives	Carboxylic acids and derivatives	Amino acids, peptides, and analogues	No results	No results	Full match	Organic acids and derivatives	Carboxylic acids and derivatives	Amino acids, peptides, and analogues	L-alpha-amino acids	1.13653e+07	1.11928e+07	2.23208e+07	8.91252e+06	2.14729e+07	1.24724e+07	1.31072e+07	1.29945e+07	8.14518e+06	1.28309e+07	2.55137e+07	1.22907e+07	1.60095e+07	2.34091e+07	1.25316e+07	9.90739e+06	1.33957e+07	2.47114e+07	1.50935e+07	2.08309e+07	9.23398e+06	2.00237e+07	1.33681e+07	1.22387e+07	2.86227e+07	1.91661e+07	1.46399e+07	1.4928e+07	1.37599e+07	1.92425e+07	1.17996e+07	1.10401e+07	1.34279e+07
PC(16:0/16:0)	C40 H80 N O8 P	733.563	1.285	732.556	1.68336	HMDB0000564	Lipids and lipid-like molecules	Glycerophospholipids	Glycerophosphocholines	No results	No results	Full match	Lipids and lipid-like molecules	Glycerophospholipids	Glycerophosphocholines	Phosphatidylcholines	4.20531e+06	1.83394e+06	2.46471e+06	3.29025e+06	5.20593e+06	4.01406e+06	3.13857e+06	3.54101e+06	3.56252e+06	2.62517e+06	3.84787e+06	2.0604e+06	2.46234e+06	4.20205e+06	3.2345e+06	2.82825e+06	2.5141e+06	3.26762e+06	1.70732e+06	3.43133e+06	2.40129e+06	3.3725e+06	3.07116e+06	2.4914e+06	1.98714e+06	2.71892e+06	2.86379e+06	3.61866e+06	3.4608e+06	2.62252e+06	2.62687e+06	2.28372e+06	3.44849e+06
Elaidic acid	C18 H34 O2	282.256	10.329	281.249	0.884559	HMDB0000573	Lipids and lipid-like molecules	Fatty Acyls	Fatty acids and conjugates	Full match	No results	No results	Lipids and lipid-like molecules	Fatty Acyls	Fatty acids and conjugates	Long-chain fatty acids	3.2507e+09	1.35792e+09	6.32669e+08	2.9423e+09	8.54551e+08	8.65525e+08	6.46762e+08	1.80235e+09	8.01196e+09	8.50318e+08	1.07341e+09	1.04296e+09	2.44549e+09	1.17888e+09	9.7573e+08	4.82249e+09	2.35975e+09	1.3317e+09	4.24597e+09	1.19211e+09	1.37858e+09	7.63323e+08	1.4682e+09	2.96178e+08	1.66728e+09	1.13916e+09	1.70523e+09	2.92885e+09	3.09936e+09	6.12347e+08	7.74294e+08	1.57211e+09	5.4453e+08
Cholic acid	C24 H40 O5	408.288	7.019	407.281	1.50781	HMDB0000619	Lipids and lipid-like molecules	Steroids and steroid derivatives	Bile acids, alcohols and derivatives	Full match	Full match	Full match	Lipids and lipid-like molecules	Steroids and steroid derivatives	Bile acids, alcohols and derivatives	Trihydroxy bile acids, alcohols and derivatives	3.30599e+07	2.84107e+07	1.66283e+07	1.02836e+07	9.67025e+06	3.24465e+07	1.77173e+07	2.07128e+08	3.04238e+07	6.3676e+07	1.97923e+07	8.38701e+07	3.79098e+07	1.29036e+07	1.20921e+07	7.2981e+06	4.42585e+07	5.36072e+07	6.39484e+06	1.72655e+07	9.77579e+06	2.17612e+07	2.6652e+07	8.6536e+06	6.06991e+07	1.64454e+07	5.6799e+06	6.04779e+07	7.6624e+06	1.37858e+08	8.50816e+06	3.4359e+08	1.05604e+08
Ethylmalonic acid	C5 H8 O4	132.042	4.047	131.034	4.68589	HMDB0000622	Lipids and lipid-like molecules	Fatty Acyls	Fatty acids and conjugates	Full match	Full match	Full match	Lipids and lipid-like molecules	Fatty Acyls	Fatty acids and conjugates	Branched fatty acids	3.4492e+06	3.67625e+06	3.9432e+06	4.69214e+06	4.84698e+06	3.40241e+06	4.19695e+06	4.44674e+06	6.39995e+06	3.07142e+06	4.55034e+06	3.72896e+06	4.13947e+06	3.71973e+06	3.29449e+06	3.13427e+06	4.45621e+06	4.01008e+06	3.77684e+06	3.52262e+06	3.90371e+06	3.54994e+06	4.63738e+06	3.09449e+06	3.42552e+06	3.89585e+06	3.61139e+06	3.47204e+06	3.9183e+06	3.71713e+06	3.76575e+06	5.0266e+06	3.7808e+06
Dodecanedioic acid	C12 H22 O4	230.152	6.283	229.144	1.29994	HMDB0000623	Lipids and lipid-like molecules	Fatty Acyls	Fatty acids and conjugates	Full match	Full match	No results	Lipids and lipid-like molecules	Fatty Acyls	Fatty acids and conjugates	Medium-chain fatty acids	8.48648e+06	9.28318e+06	6.63713e+06	1.17541e+07	1.7179e+07	4.35621e+06	6.74798e+06	7.80976e+06	3.26289e+07	8.60085e+06	5.31971e+06	1.53071e+07	1.20386e+07	1.24796e+07	1.05078e+07	1.63855e+07	8.73674e+06	9.31422e+06	1.1277e+07	4.68446e+06	7.22729e+06	7.11916e+06	1.54228e+07	2.07745e+07	7.78302e+06	8.1171e+06	6.18386e+06	6.23155e+06	8.46353e+06	1.83604e+07	6.95529e+06	1.61317e+07	4.48038e+06
Deoxycholic acid	C24 H40 O4	392.293	7.74	391.286	1.65754	HMDB0000626	Lipids and lipid-like molecules	Steroids and steroid derivatives	Bile acids, alcohols and derivatives	Full match	Full match	Full match	Lipids and lipid-like molecules	Steroids and steroid derivatives	Bile acids, alcohols and derivatives	Dihydroxy bile acids, alcohols and derivatives	1.45564e+08	1.65158e+08	1.09419e+08	2.49177e+07	1.38905e+08	1.93194e+08	5.54722e+07	1.75177e+07	2.06032e+07	1.11826e+08	9.91616e+07	3.28529e+08	1.29913e+08	1.80463e+08	1.54557e+08	1.21511e+08	1.98286e+08	2.15478e+08	7.45824e+07	2.9787e+08	6.35311e+07	2.36975e+08	3.0603e+08	1.34255e+08	1.58365e+08	3.39857e+08	1.9881e+08	4.92455e+07	3.04173e+07	1.91182e+08	1.21056e+08	6.98402e+08	1.31649e+08
Glycochenodeoxycholic acid	C26 H43 N O5	449.315	7.002	448.307	1.23861	HMDB0000637	Lipids and lipid-like molecules	Steroids and steroid derivatives	Bile acids, alcohols and derivatives	Full match	Full match	Full match	Lipids and lipid-like molecules	Steroids and steroid derivatives	Bile acids, alcohols and derivatives	Glycinated bile acids and derivatives	1.40349e+09	9.99923e+07	8.34982e+08	4.7509e+08	6.15242e+08	1.42246e+09	5.58172e+08	8.13857e+08	8.74422e+08	3.07248e+08	7.9158e+08	2.56531e+09	1.33852e+09	3.957e+08	4.44004e+08	9.91281e+07	4.41044e+08	7.9718e+08	2.27669e+08	1.3616e+09	3.20889e+08	8.10542e+08	1.25739e+09	6.84885e+08	1.5055e+09	2.64782e+09	3.27367e+08	9.86061e+08	5.68095e+07	1.07161e+09	2.1293e+08	4.12244e+08	1.16824e+09
Indole-3-lactic acid	C11 H11 N O3	205.074	5.555	204.066	1.47855	HMDB0000671	Organoheterocyclic compounds	Indoles and derivatives	Indolyl carboxylic acids and derivatives	Full match	Full match	Full match	Organoheterocyclic compounds	Indoles and derivatives	Indolyl carboxylic acids and derivatives	Indolyl carboxylic acids and derivatives	4.76341e+07	7.78027e+07	7.92984e+07	6.71235e+07	4.99387e+07	9.12477e+07	5.04216e+07	8.10258e+07	6.37455e+07	5.43229e+07	6.42123e+07	5.70949e+07	1.45808e+08	5.51918e+07	1.07989e+08	4.91663e+07	5.64553e+07	4.60172e+07	7.82988e+07	5.73874e+07	8.01899e+07	3.70412e+07	7.56658e+07	6.73099e+07	4.54066e+07	9.04319e+07	6.69367e+07	5.47546e+07	7.432e+07	8.87456e+07	7.38142e+07	5.47397e+07	9.46594e+07
Hexadecanedioic acid	C16 H30 O4	286.215	7.4	285.208	1.85372	HMDB0000672	Lipids and lipid-like molecules	Fatty Acyls	Fatty acids and conjugates	Full match	No results	No results	Lipids and lipid-like molecules	Fatty Acyls	Fatty acids and conjugates	Long-chain fatty acids	3.33602e+07	1.94903e+07	1.37158e+07	3.06146e+07	1.46333e+07	1.29626e+07	1.11801e+07	2.68252e+07	2.53766e+07	1.13084e+07	1.87832e+07	1.15651e+07	2.94491e+07	1.83563e+07	1.55563e+07	1.74397e+07	1.04818e+07	1.17418e+07	1.06799e+07	1.22014e+07	1.25361e+07	1.6663e+07	1.75838e+07	6.17631e+06	1.7562e+07	2.0062e+07	1.62917e+07	1.22699e+07	1.70003e+07	1.89029e+07	1.02201e+07	1.50143e+07	2.00093e+07
3-Indoxyl sulphate	C8 H7 N O4 S	213.009	5.21	212.002	1.02673	HMDB0000682	Organic acids and derivatives	Organic sulfuric acids and derivatives	Arylsulfates	Full match	Full match	Full match	Organic acids and derivatives	Organic sulfuric acids and derivatives	Arylsulfates	Arylsulfates	2.28951e+08	6.61562e+08	5.00764e+08	4.92622e+08	8.21635e+08	5.72643e+08	3.95951e+08	2.37552e+08	3.14902e+08	2.40617e+08	5.7146e+08	5.01829e+08	7.77599e+08	5.42719e+08	6.133e+08	6.65107e+08	6.89863e+08	4.93715e+08	5.47174e+08	1.51065e+09	5.2521e+08	5.54372e+08	1.28032e+09	4.11778e+08	4.55847e+08	3.86698e+08	1.20434e+09	6.49249e+08	6.05808e+08	5.41122e+08	1.15837e+09	6.58967e+08	2.39912e+08
Indoxylsulfuric acid	C8 H7 N O4 S	213.01	5.778	212.002	0.475547	HMDB0000682	Organic acids and derivatives	Organic sulfuric acids and derivatives	Arylsulfates	No results	No results	Full match	Organic acids and derivatives	Organic sulfuric acids and derivatives	Arylsulfates	Arylsulfates	7.85651e+06	2.09432e+07	1.74813e+07	2.0328e+07	2.44705e+07	1.76217e+07	1.37982e+07	8.4363e+06	1.20586e+07	9.22165e+06	1.88077e+07	1.60019e+07	2.01186e+07	2.01668e+07	1.73067e+07	2.3009e+07	2.35665e+07	1.8377e+07	1.7695e+07	5.01805e+07	1.91533e+07	1.89383e+07	4.14945e+07	1.63378e+07	1.92163e+07	1.20424e+07	4.5564e+07	2.22556e+07	1.84422e+07	1.80093e+07	4.19137e+07	2.27054e+07	8.12724e+06
Hexanoylglycine	C8 H15 N O3	173.105	5.309	172.097	3.31209	HMDB0000701	Organic acids and derivatives	Carboxylic acids and derivatives	Amino acids, peptides, and analogues	Full match	No results	Full match	Organic acids and derivatives	Carboxylic acids and derivatives	Amino acids, peptides, and analogues	N-acyl-alpha amino acids	492541	406010	444246	431648	697959	400677	373453	335492	528823	282553	311842	303801	255755	381105	303718	298392	618763	738411	684187	1.13039e+06	737154	665087	472441	1.15491e+06	1.00354e+06	424786	312920	855420	599370	451136	513988	640416	772964
Glycoursodeoxycholic acid	C26 H43 N O5	449.315	7.145	448.308	1.77276	HMDB0000708	Lipids and lipid-like molecules	Steroids and steroid derivatives	Bile acids, alcohols and derivatives	Full match	Full match	Full match	Lipids and lipid-like molecules	Steroids and steroid derivatives	Bile acids, alcohols and derivatives	Glycinated bile acids and derivatives	4.24052e+08	2.72453e+07	1.41667e+08	4.26863e+07	2.88048e+08	2.51912e+08	5.9661e+07	3.15886e+06	5.0448e+06	9.5703e+07	1.95266e+08	3.50397e+08	8.49332e+06	1.25358e+08	7.36568e+07	4.10172e+07	6.18193e+07	2.73934e+08	1.47399e+08	2.49329e+08	8.95112e+07	3.29076e+08	3.13801e+08	2.30459e+08	3.01864e+08	5.23631e+08	1.08852e+08	1.42781e+08	1.14616e+07	2.3659e+08	9.66791e+07	2.93316e+08	1.8144e+08
Hippuric acid	C9 H9 N O3	179.058	5.331	178.05	2.97751	HMDB0000714	Benzenoids	Benzene and substituted derivatives	Benzoic acids and derivatives	Full match	Full match	Full match	Benzenoids	Benzene and substituted derivatives	Benzoic acids and derivatives	Hippuric acids	8.39783e+07	5.16527e+07	1.1542e+08	2.81466e+07	7.83294e+07	3.73899e+07	2.73476e+07	1.51645e+07	9.98095e+07	3.68964e+07	4.42316e+07	5.55029e+08	7.26475e+07	8.14954e+07	5.82673e+07	1.28619e+08	3.07442e+07	1.13559e+08	1.81251e+08	5.92385e+07	2.93757e+08	5.01204e+07	8.71499e+07	3.59543e+08	2.91139e+07	2.94632e+07	2.0936e+07	2.85123e+08	2.90572e+07	9.29758e+07	5.39304e+07	6.5907e+07	4.44876e+07
Taurolithocholic acid	C26 H45 N O5 S	483.303	8.039	482.296	3.32186	HMDB0000722	Lipids and lipid-like molecules	Steroids and steroid derivatives	Bile acids, alcohols and derivatives	No results	No results	Full match					2.80617e+06	2.5307e+06	1.16954e+06	1.24848e+06	1.94646e+06	1.13947e+06	1.30304e+06	1.34304e+06	1.66239e+06	1.06187e+06	3.21181e+06	1.06222e+06	3.89148e+06	1.66903e+06	1.08963e+06	2.28976e+06	965323	2.06427e+06	3.86263e+06	937579	1.09166e+06	3.58894e+06	2.97272e+06	6.13902e+06	2.23706e+06	2.81343e+06	1.92102e+06	3.14743e+06	580668	2.21574e+06	1.47933e+06	1.43342e+06	2.40896e+06
Indole-3-acrylic acid	C11 H9 N O2	187.063	5.152	186.056	0.687083	HMDB0000734	Organoheterocyclic compounds	Indoles and derivatives	Indoles	Full match	No results	Full match	Organoheterocyclic compounds	Indoles and derivatives	Indoles	Indoles	7.6137e+06	7.52387e+06	6.1252e+06	6.38173e+06	1.79414e+07	4.68936e+06	1.05498e+07	3.4672e+06	9.84056e+06	8.04567e+06	5.34208e+06	1.70919e+07	1.77302e+06	8.35036e+06	4.3952e+07	1.20001e+07	2.15234e+07	1.13074e+07	6.42273e+06	6.94883e+06	4.8116e+06	7.17501e+06	8.66026e+06	1.04192e+07	1.69775e+07	2.75026e+06	3.36736e+06	2.54499e+06	6.57566e+06	1.10747e+07	8.59479e+06	5.61452e+06	1.17693e+07
3-Indoleacrylic acid	C11 H9 N O2	187.063	5.55	186.056	1.8097	HMDB0000734	Organoheterocyclic compounds	Indoles and derivatives	Indoles	No results	No results	Full match	Organic acids and derivatives	Carboxylic acids and derivatives	Amino acids, peptides, and analogues	N-acyl-alpha amino acids	1.19033e+06	1.7569e+06	1.83051e+06	1.59051e+06	1.14949e+06	2.12226e+06	958164	1.87198e+06	1.55768e+06	1.03642e+06	1.46036e+06	1.22293e+06	3.39125e+06	1.2566e+06	2.10953e+06	745500	811974	815529	1.88977e+06	1.42852e+06	1.73845e+06	673237	1.65315e+06	1.19578e+06	1.28432e+06	2.11999e+06	1.59884e+06	1.19876e+06	1.70676e+06	2.03344e+06	1.54362e+06	930767	2.06196e+06
3-Phenyllactic acid	C9 H10 O3	166.062	5.612	165.055	3.69848	HMDB0000779	Phenylpropanoids and polyketides	Phenylpropanoic acids	-	Full match	Full match	Full match	Phenylpropanoids and polyketides	Phenylpropanoic acids	Not available	Phenylpropanoic acids	1.90233e+07	1.66649e+07	2.03041e+07	1.68195e+07	2.49409e+07	2.35444e+07	1.25671e+07	7.93181e+06	1.70456e+07	1.42833e+07	1.75768e+07	2.01085e+07	4.96128e+07	1.60511e+07	3.71488e+07	1.21814e+07	1.88376e+07	1.22189e+07	1.63399e+07	1.63803e+07	1.76206e+07	1.34767e+07	3.09875e+07	2.60568e+07	2.3178e+07	2.45114e+07	1.05497e+07	1.46861e+07	1.58432e+07	2.1069e+07	1.68645e+07	1.16594e+07	3.3684e+07
N-Acetyl-D-galactosamine 4-sulfate	C8 H15 N O9 S	301.047	1.367	300.04	1.18898	HMDB0000781	Organic oxygen compounds	Organooxygen compounds	Carbohydrates and carbohydrate conjugates	Full match	No results	No results	Organic oxygen compounds	Organooxygen compounds	Carbohydrates and carbohydrate conjugates	Acylaminosugars	4.05702e+06	4.01895e+06	3.51523e+06	6.56054e+06	3.93693e+06	4.77608e+06	5.79643e+06	8.26205e+06	4.56888e+06	4.99644e+06	4.54494e+06	4.19451e+06	2.40379e+06	5.08297e+06	5.33897e+06	8.42236e+06	5.47943e+06	3.10921e+06	1.06884e+07	1.1851e+07	6.57913e+06	5.85864e+06	7.45871e+06	6.63026e+06	4.59608e+06	5.41695e+06	8.58797e+06	2.30367e+06	7.21249e+06	6.66913e+06	7.1729e+06	5.78279e+06	7.46371e+06
Azelaic acid	C9 H16 O4	188.105	5.754	187.097	1.85531	HMDB0000784	Lipids and lipid-like molecules	Fatty Acyls	Fatty acids and conjugates	Full match	Full match	Full match	Lipids and lipid-like molecules	Fatty Acyls	Fatty acids and conjugates	Medium-chain fatty acids	1.17815e+07	1.08093e+07	1.83289e+07	1.34791e+07	2.31317e+07	1.63517e+07	1.5682e+07	4.02616e+07	2.1041e+07	9.16634e+06	1.25234e+07	3.32967e+07	1.4125e+08	3.10425e+07	9.53022e+06	1.01958e+07	1.08446e+07	2.60966e+07	1.13039e+07	1.62735e+07	1.35394e+07	1.87679e+07	3.4418e+07	2.288e+07	1.54612e+07	1.96895e+07	1.12025e+07	1.58634e+07	8.63434e+06	1.06328e+07	1.27162e+07	9.5221e+06	2.41787e+07
Orotidine	C10 H12 N2 O8	288.059	5.813	287.052	0.328599	HMDB0000788	Nucleosides, nucleotides, and analogues	Pyrimidine nucleosides	-	No results	No results	Full match	Nucleosides, nucleotides, and analogues	Pyrimidine nucleosides	Not available	Pyrimidine nucleosides	896552	788222	569683	820437	472408	826076	1.05124e+06	890651	898184	409835	806879	1.53652e+06	573474	334421	1.08703e+06	775276	853278	511232	3.14225e+06	1.00687e+06	1.10038e+06	898901	527462	857173	970466	1.40123e+06	600481	792816	825284	702843	1.19305e+06	431196	837886
Sebacic acid	C10 H18 O4	202.12	7.069	201.113	0.143756	HMDB0000792	Lipids and lipid-like molecules	Fatty Acyls	Fatty acids and conjugates	No results	No results	Full match	Lipids and lipid-like molecules	Fatty Acyls	Fatty acids and conjugates	Medium-chain fatty acids	519028	191933	698949	247880	778129	369698	241978	1.14174e+06	808838	372535	440933	2.40807e+06	1.13204e+06	1.26649e+06	165166	471589	568101	997760	356337	404886	276739	880353	835688	567662	688089	1.13644e+06	373064	278688	332115	508414	395522	423303	182507
Pentadecanoic acid	C15 H30 O2	242.224	8.606	241.217	0.537518	HMDB0000826	Lipids and lipid-like molecules	Fatty Acyls	Fatty acids and conjugates	Full match	No results	Full match	Lipids and lipid-like molecules	Fatty Acyls	Fatty acids and conjugates	Long-chain fatty acids	6.34296e+06	8.22268e+06	7.45099e+06	7.53952e+06	7.72523e+06	5.76149e+06	4.10922e+06	5.72172e+06	5.28904e+06	7.01166e+06	4.33183e+06	2.99146e+06	4.26448e+06	6.66025e+06	4.81853e+06	7.49633e+06	6.77817e+06	4.37688e+06	7.50205e+06	7.55461e+06	1.01768e+07	3.07329e+06	6.60911e+06	6.17233e+06	3.57425e+06	8.5211e+06	8.61369e+06	3.59356e+06	6.1541e+06	7.4069e+06	6.31518e+06	7.05358e+06	5.29246e+06
Stearic acid	C18 H36 O2	284.272	10.01	283.264	0.666996	HMDB0000827	Lipids and lipid-like molecules	Fatty Acyls	Fatty acids and conjugates	Full match	No results	Full match	Lipids and lipid-like molecules	Fatty Acyls	Fatty acids and conjugates	Long-chain fatty acids	2.66726e+08	3.1427e+08	3.49672e+08	2.78484e+08	2.83291e+08	3.44254e+08	2.38292e+08	3.38357e+08	3.18363e+08	3.00476e+08	2.50831e+08	2.79028e+08	3.13346e+08	2.50592e+08	2.92425e+08	3.87528e+08	3.57016e+08	2.81216e+08	3.29871e+08	4.06204e+08	2.7311e+08	2.54138e+08	3.32988e+08	2.92312e+08	2.2056e+08	3.75213e+08	3.66614e+08	2.38133e+08	2.59637e+08	3.03375e+08	3.0265e+08	2.98625e+08	3.13107e+08
Capryloylglycine	C10 H19 N O3	201.136	5.657	200.129	1.40933	HMDB0000832	Organic acids and derivatives	Carboxylic acids and derivatives	Amino acids, peptides, and analogues	Full match	No results	No results	Organic acids and derivatives	Carboxylic acids and derivatives	Amino acids, peptides, and analogues	N-acyl-alpha amino acids	189436	121122	125581	158208	223585	124373	142783	128479	173757	78455.4	125051	134348	53660.1	136496	88961.3	113074	267445	210861	197241	441329	214068	171168	162569	455247	251713	151217	156119	193708	117777	155721	130139	201302	315294
Pimelic acid	C7 H12 O4	160.073	5.4	159.066	4.11601	HMDB0000857	Lipids and lipid-like molecules	Fatty Acyls	Fatty acids and conjugates	Full match	Full match	Full match	Lipids and lipid-like molecules	Fatty Acyls	Fatty acids and conjugates	Medium-chain fatty acids	2.62866e+06	3.48762e+06	4.35397e+06	4.17711e+06	4.14338e+06	2.70923e+06	3.42644e+06	8.32863e+06	4.40061e+06	2.84037e+06	3.90257e+06	5.04925e+06	2.36087e+07	4.15634e+06	3.54447e+06	3.12405e+06	4.72794e+06	3.86364e+06	4.16222e+06	3.46156e+06	3.30397e+06	3.81728e+06	5.25322e+06	4.52312e+06	3.95188e+06	5.58946e+06	2.77465e+06	3.85533e+06	4.21844e+06	3.795e+06	3.3706e+06	3.67484e+06	4.88069e+06
Undecanedioic acid	C11 H20 O4	216.137	6.02	215.129	2.22489	HMDB0000888	Lipids and lipid-like molecules	Fatty Acyls	Fatty acids and conjugates	No results	No results	Full match	Lipids and lipid-like molecules	Fatty Acyls	Fatty acids and conjugates	Medium-chain fatty acids	1.43964e+06	3.91136e+06	2.91033e+06	4.17639e+06	4.1741e+06	3.47448e+06	3.5158e+06	4.32201e+06	3.87547e+06	2.18783e+06	2.44539e+06	2.50767e+06	1.26401e+07	2.28232e+06	3.82091e+06	3.20621e+06	2.81993e+06	3.62933e+06	3.63219e+06	2.21629e+06	2.61059e+06	2.45129e+06	4.47299e+06	2.73974e+06	3.13251e+06	2.91075e+06	2.12404e+06	2.36225e+06	2.38592e+06	3.04476e+06	2.58034e+06	2.00542e+06	3.71129e+06
Suberic acid	C8 H14 O4	174.089	5.587	173.081	3.89989	HMDB0000893	Lipids and lipid-like molecules	Fatty Acyls	Fatty acids and conjugates	Full match	Full match	Full match	Lipids and lipid-like molecules	Fatty Acyls	Fatty acids and conjugates	Medium-chain fatty acids	6.77146e+06	4.92846e+06	6.46628e+06	5.76464e+06	7.95361e+06	7.02197e+06	6.00263e+06	1.82179e+07	7.41222e+06	4.60327e+06	5.10825e+06	1.01011e+07	5.96692e+07	7.20134e+06	5.73067e+06	4.61649e+06	5.86604e+06	1.12339e+07	7.97546e+06	5.75111e+06	5.43118e+06	6.11838e+06	1.05798e+07	7.34265e+06	6.60436e+06	7.56238e+06	4.75893e+06	6.55826e+06	6.05403e+06	5.84997e+06	5.37659e+06	5.63701e+06	1.10812e+07
Citrulline	C6 H13 N3 O3	175.095	1.329	174.088	3.60532	HMDB0000904	Organic acids and derivatives	Carboxylic acids and derivatives	Amino acids, peptides, and analogues	No results	Full match	Full match	Organic acids and derivatives	Carboxylic acids and derivatives	Amino acids, peptides, and analogues	L-alpha-amino acids	2.20022e+07	1.06865e+07	1.86387e+07	1.94528e+07	1.64524e+07	2.29214e+07	1.69507e+07	2.4818e+07	2.50905e+07	2.62144e+07	2.90023e+07	1.09927e+07	1.86816e+07	2.4029e+07	1.55058e+07	1.88261e+07	1.54408e+07	2.5426e+07	1.84032e+07	1.99172e+07	1.90007e+07	1.99499e+07	2.13283e+07	9.99336e+06	2.58303e+07	2.45147e+07	2.56215e+07	1.75851e+07	2.09371e+07	1.99137e+07	2.18912e+07	2.49433e+07	1.44631e+07
Adenylyl Sulfate	C10 H14 N5 O10 P S	427.02	2.46	426.013	0.75107	HMDB0001003	Nucleosides, nucleotides, and analogues	Purine nucleotides	Purine ribonucleotides	No results	No results	Full match					546918	536458	500473	644802	1.12694e+06	700670	645179	646470	653739	621509	986077	567636	836108	1.24749e+06	1.31444e+06	533899	493555	439520	518920	975620	905458	537499	679570	585601	582111	517181	507813	515133	518441	573599	569966	622500	601113
Deoxyribose 5-Phosphate	C5 H11 O7 P	214.024	1.313	213.017	1.25837	HMDB0001031	Organic oxygen compounds	Organooxygen compounds	Carbohydrates and carbohydrate conjugates	No results	No results	Full match					1.83366e+06	1.95495e+06	2.46329e+06	2.44732e+06	2.4274e+06	2.00321e+06	1.9313e+06	2.10722e+06	3.02102e+06	2.36303e+06	3.28344e+06	2.44556e+06	5.61767e+06	2.0632e+06	1.58907e+06	2.33616e+06	2.1201e+06	3.47965e+06	1.84834e+06	2.79228e+06	1.52536e+06	3.17282e+06	1.69572e+06	2.12781e+06	2.65237e+06	1.892e+06	2.94029e+06	2.69332e+06	2.89991e+06	2.69542e+06	2.28346e+06	2.18066e+06	3.1018e+06
Arachidonic acid	C20 H32 O2	304.241	9.61	303.233	1.24815	HMDB0001043	Lipids and lipid-like molecules	Fatty Acyls	Fatty acids and conjugates	Full match	No results	Full match	Lipids and lipid-like molecules	Fatty Acyls	Fatty acids and conjugates	Long-chain fatty acids	8.40423e+08	9.02638e+08	5.73729e+08	8.38922e+08	6.89094e+08	4.91779e+08	1.17064e+09	1.38032e+09	1.18327e+09	4.53931e+08	3.6145e+08	4.82202e+08	6.26854e+08	6.60317e+08	8.25843e+08	9.70049e+08	9.06031e+08	5.62617e+08	1.32354e+09	7.69563e+08	9.87341e+08	4.07565e+08	1.06703e+09	3.39178e+08	6.26089e+08	5.11552e+08	8.23015e+08	4.95794e+08	7.592e+08	5.99691e+08	9.67216e+08	7.70892e+08	6.2434e+08
4-Anisic acid	C8 H8 O3	152.047	5.686	151.039	4.17052	HMDB0001101	Benzenoids	Benzene and substituted derivatives	Benzoic acids and derivatives	Full match	Full match	Full match	Benzenoids	Benzene and substituted derivatives	Benzoic acids and derivatives	P-methoxybenzoic acids and derivatives	1.04503e+07	1.05085e+07	4.45052e+06	1.41016e+07	5.18659e+07	3.04632e+06	4.56988e+07	2.45786e+07	7.95231e+06	8.07497e+06	2.79708e+06	9.98315e+06	3.33371e+06	5.18241e+06	3.64155e+06	4.45335e+06	3.56231e+06	3.47985e+06	2.82387e+06	2.74842e+06	3.56324e+07	3.60361e+06	2.4542e+06	6.42912e+06	3.96663e+06	3.41111e+06	1.1712e+07	9.46123e+06	2.20606e+07	6.71907e+06	2.14347e+06	6.15667e+06	1.54641e+07
Cytidine 5'-Monophosphate-N-Acetylneuraminic Acid	C20 H31 N4 O16 P	614.146	6.564	613.139	1.34747	HMDB0001176	Nucleosides, nucleotides, and analogues	Pyrimidine nucleotides	Pyrimidine nucleotide sugars	No results	No results	Full match	Nucleosides, nucleotides, and analogues	Pyrimidine nucleotides	Pyrimidine nucleotide sugars	Pyrimidine nucleotide sugars	467600	431792	388854	486089	435402	400752	392755	489065	456119	317960	434148	643506	421428	431805	1.51329e+06	798737	473906	474990	364154	507573	353819	392941	493805	415753	411844	512325	366244	343464	393528	525830	393252	450260	419828
S-Adenosyl-L-methionine	C15 H22 N6 O5 S	398.138	8.829	397.131	2.33888	HMDB0001185	Nucleosides, nucleotides, and analogues	5'-deoxyribonucleosides	5'-deoxy-5'-thionucleosides	No results	No results	Full match	Nucleosides, nucleotides, and analogues	5'-deoxyribonucleosides	5'-deoxy-5'-thionucleosides	5'-deoxy-5'-thionucleosides	561584	628804	621449	545868	504425	734253	630248	540335	832737	402065	422450	560890	689856	598646	439046	1.9197e+06	370374	446809	687884	669357	612631	574235	609046	627512	499667	617718	585240	472359	568081	683775	710452	593435	555886
Melatonin	C13 H16 N2 O2	232.121	5.582	231.114	1.00055	HMDB0001389	Organoheterocyclic compounds	Indoles and derivatives	Indoles	Full match	No results	Full match	Organoheterocyclic compounds	Indoles and derivatives	Indoles	3-alkylindoles	252003	563249	765632	633348	642838	775143	689508	883194	631646	603847	610225	763412	727000	764527	716288	620532	740776	485417	571777	473319	485377	638068	565850	686137	776863	693543	594570	766879	349965	716863	558295	675536	764920
Estrone sulfate	C18 H22 O5 S	350.119	6.007	349.112	0.300458	HMDB0001425	Lipids and lipid-like molecules	Steroids and steroid derivatives	Sulfated steroids	Full match	No results	No results	Lipids and lipid-like molecules	Steroids and steroid derivatives	Sulfated steroids	Sulfated steroids	1.36631e+06	320049	1.54887e+06	1.02747e+06	549036	158820	160389	1.86942e+06	629573	151587	1.4671e+06	2.51958e+06	193659	195281	204469	356142	249031	597212	486488	5.09152e+06	203382	1.7375e+06	220698	854463	1.86769e+06	786481	780589	255101	216197	1.20077e+06	449250	484523	1.49647e+06
Riboflavin-5-phosphate	C17 H21 N4 O9 P	456.105	5.681	455.097	0.164177	HMDB0001520	Nucleosides, nucleotides, and analogues	Flavin nucleotides	-	No results	No results	Full match	Nucleosides, nucleotides, and analogues	Flavin nucleotides	Not available	Flavin nucleotides	102316	56854.9	53645.5	54581.5	482076	124326	126572	120991	79147.9	82560.5	108516	532109	116205	685555	114824	141099	1.04543e+06	78257	61514.7	57776.3	722166	67640.8	59971.9	62876.7	66894.4	52504	60801.2	45771.3	54395.5	618242	1.09691e+06	154601	117557
5-Hydroxytryptophol	C10 H11 N O2	177.079	5.756	176.071	1.51679	HMDB0001855	Organoheterocyclic compounds	Indoles and derivatives	Hydroxyindoles	No results	No results	Full match	Organoheterocyclic compounds	Indoles and derivatives	Hydroxyindoles	Hydroxyindoles	99038.8	207310	236338	97917.9	152040	111492	463104	148059	593958	102620	800386	753708	108473	219042	125095	222979	3.41798e+06	415797	492260	375294	111803	96072.7	103907	396922	509082	2.22973e+06	536288	110470	508146	131741	284367	558564	81680.1
1,3-Dimethyluric Acid	C7 H8 N4 O3	196.059	4.942	195.052	1.07169	HMDB0001857	Organoheterocyclic compounds	Imidazopyrimidines	Purines and purine derivatives	No results	No results	Full match	Organoheterocyclic compounds	Imidazopyrimidines	Purines and purine derivatives	Xanthines	184851	55120	246704	75348.5	65930	89833	126646	127700	153488	881791	156518	192481	136809	1.48719e+06	309522	1.9139e+06	927477	59640.6	488857	694948	154695	673724	119559	349736	57078.9	64381.8	108514	45392.7	1.92052e+06	1.49198e+06	84115.6	69770.2	833515
Theophylline	C7 H8 N4 O2	180.064	5.183	179.057	3.02944	HMDB0001889	Organoheterocyclic compounds	Imidazopyrimidines	Purines and purine derivatives	Full match	Full match	No match	Organoheterocyclic compounds	Imidazopyrimidines	Purines and purine derivatives	Xanthines	7.76162e+06	77393	5.43961e+06	2.63081e+06	1.10829e+06	7.59225e+06	756159	2.86739e+06	1.51922e+06	1.66541e+07	3.70355e+06	3.3721e+06	277145	3.57555e+07	3.30323e+06	4.74019e+07	2.89385e+07	1.18265e+06	7.39868e+06	6.21071e+06	2.09132e+06	2.47883e+07	110237	1.1247e+07	764589	317085	1.8527e+06	2.18088e+06	5.0847e+07	2.3161e+07	86311.5	183004	3.59802e+07
Calcitriol	C27 H44 O3	416.33	9.33	415.322	1.52459	HMDB0001903	Lipids and lipid-like molecules	Steroids and steroid derivatives	Vitamin D and derivatives	Full match	No results	No results	Lipids and lipid-like molecules	Steroids and steroid derivatives	Vitamin D and derivatives	Vitamin D and derivatives	2.4495e+07	1.55122e+07	8.36502e+06	2.22932e+07	1.42968e+07	1.59596e+07	1.88947e+07	1.80364e+07	3.11046e+07	1.59328e+07	1.17684e+07	1.58315e+07	1.03536e+07	1.47328e+07	2.135e+07	2.49705e+07	1.68387e+07	2.41752e+07	1.60144e+07	8.25813e+06	2.69789e+07	1.70785e+07	1.44642e+07	1.79891e+07	1.93754e+07	1.38156e+07	1.38596e+07	1.09214e+07	2.25846e+07	1.89756e+07	9.5646e+06	1.16436e+07	1.33489e+07
Eicosapentaenoic acid	C20 H30 O2	302.225	9.083	301.217	0.561834	HMDB0001999	Lipids and lipid-like molecules	Fatty Acyls	Fatty acids and conjugates	Full match	No results	Full match	Lipids and lipid-like molecules	Fatty Acyls	Fatty acids and conjugates	Long-chain fatty acids	4.69206e+07	1.15745e+08	3.61268e+07	5.3787e+07	2.83537e+07	1.53139e+07	2.00765e+07	6.41436e+07	8.18072e+07	2.84118e+07	1.97316e+07	1.33843e+07	5.65508e+07	2.00765e+07	1.91514e+07	7.47228e+07	7.45787e+07	1.67066e+07	5.81395e+07	5.16033e+07	1.84999e+07	1.93051e+07	4.13027e+07	1.43156e+07	2.93902e+07	3.72143e+07	4.75591e+07	1.73798e+07	3.99886e+07	1.63746e+07	2.42346e+07	3.08665e+07	3.80353e+07
5-Phenylvaleric Acid	C11 H14 O2	178.099	6.607	177.091	4.71472	HMDB0002043	Lipids and lipid-like molecules	Fatty Acyls	Fatty acids and conjugates	No results	No results	Full match	Lipids and lipid-like molecules	Fatty Acyls	Fatty acids and conjugates	Medium-chain fatty acids	282857	234295	231717	253564	209921	251690	263432	274289	236905	213860	269527	438886	257679	272633	256508	240877	353208	291669	256658	317183	221374	278039	271399	238603	235800	228033	230754	216247	243557	305566	236355	251586	256668
1,3,7-Trimethyluric acid	C8 H10 N4 O3	210.075	5.195	209.068	1.0957	HMDB0002123	Organoheterocyclic compounds	Imidazopyrimidines	Purines and purine derivatives	Full match	Full match	No results	Organoheterocyclic compounds	Imidazopyrimidines	Purines and purine derivatives	Xanthines	100681	100896	1.85323e+06	130636	245432	320864	349748	1.07136e+06	351003	373888	360602	1.76001e+06	346052	6.12966e+06	908890	5.78727e+06	3.9808e+06	209630	349812	314109	110116	436705	162797	2.82106e+06	125354	118253	151848	134795	1.6051e+06	3.77824e+06	167763	202935	3.77962e+06
Docosahexaenoic acid	C22 H32 O2	328.241	9.514	327.234	3.62459	HMDB0002183	Lipids and lipid-like molecules	Fatty Acyls	Fatty acids and conjugates	Full match	Full match	No results	Lipids and lipid-like molecules	Fatty Acyls	Fatty acids and conjugates	Very long-chain fatty acids	6.87851e+08	6.07027e+08	3.87391e+08	6.45636e+08	2.48137e+08	2.74395e+08	2.23515e+08	4.3488e+08	7.60801e+08	2.38472e+08	2.09762e+08	2.59149e+08	3.06232e+08	3.61553e+08	4.54088e+08	5.85549e+08	6.63692e+08	3.19907e+08	7.23139e+08	4.15489e+08	4.01439e+08	1.69592e+08	5.24527e+08	1.55298e+08	3.40164e+08	2.7992e+08	4.40277e+08	3.28711e+08	6.77584e+08	3.60722e+08	3.83523e+08	3.40914e+08	2.28828e+08
Equol	C15 H14 O3	242.095	6.306	241.088	2.41927	HMDB0002209	Phenylpropanoids and polyketides	Isoflavonoids	Isoflavans	Full match	No results	Full match	Phenylpropanoids and polyketides	Isoflavonoids	Isoflavans	Isoflavanols	305901	330482	293787	282345	219923	234336	258671	425790	302507	234021	286424	468069	245205	237089	278218	255296	332327	269029	212774	248277	222099	190391	258008	268919	202122	273172	181293	189793	230471	285987	211008	211902	257869
2-Phenylglycine	C8 H9 N O2	151.063	5.32	150.056	3.49872	HMDB0002210	Organic acids and derivatives	Carboxylic acids and derivatives	Amino acids, peptides, and analogues	No results	No results	Full match	Organic acids and derivatives	Carboxylic acids and derivatives	Amino acids, peptides, and analogues	Alpha amino acids	1.15869e+06	655931	1.15424e+06	812730	428560	564944	447270	970259	831891	939241	949063	557415	1.01006e+06	946572	400931	708264	794904	588227	815496	746866	1.14887e+06	833833	4.19676e+06	996024	585677	600672	1.10686e+06	644673	755011	1.46875e+06	675770	1.76317e+06	359363
Adrenic acid	C22 H36 O2	332.272	10.348	331.265	1.32304	HMDB0002226	Lipids and lipid-like molecules	Fatty Acyls	Fatty acids and conjugates	Full match	Full match	No results	Lipids and lipid-like molecules	Fatty Acyls	Fatty acids and conjugates	Very long-chain fatty acids	6.7185e+07	3.33905e+07	1.30076e+07	5.99271e+07	1.48944e+07	2.15601e+07	3.01014e+07	3.956e+07	1.44686e+08	2.27514e+07	2.93828e+07	2.95097e+07	2.05493e+07	2.79356e+07	4.33865e+07	9.35585e+07	6.49467e+07	2.81753e+07	1.0623e+08	3.05955e+07	4.10233e+07	1.54522e+07	4.80605e+07	1.37158e+07	2.87898e+07	2.98809e+07	4.62538e+07	3.75139e+07	6.60682e+07	2.13332e+07	3.56187e+07	3.67933e+07	2.01126e+07
2-Hydroxymyristic acid	C14 H28 O3	244.204	7.592	243.197	0.799512	HMDB0002261	Lipids and lipid-like molecules	Fatty Acyls	Fatty acids and conjugates	Full match	No results	No results	Lipids and lipid-like molecules	Fatty Acyls	Fatty acids and conjugates	Long-chain fatty acids	831992	1.97418e+06	1.22977e+06	931692	880697	1.79755e+06	885169	740242	874644	776271	1.39395e+06	607180	2.5084e+06	651061	544872	809618	862908	661252	1.07689e+06	1.20821e+06	948885	886682	733584	378683	933727	1.72642e+06	1.08553e+06	1.14466e+06	791643	1.00687e+06	989573	850209	1.097e+06
Tretinoin	C20 H28 O2	300.209	8.681	299.202	1.09878	HMDB0002369	Lipids and lipid-like molecules	Prenol lipids	Retinoids	Full match	No results	Full match	Lipids and lipid-like molecules	Prenol lipids	Retinoids	Retinoids	912635	481542	190558	1.21505e+06	205648	250592	203288	200304	330509	308671	4.67403e+06	233901	252712	237153	192515	529707	409160	216174	507758	655367	543251	218955	209004	2.89829e+06	1.38756e+06	6.57712e+06	466564	208903	202542	943634	205171	3.11915e+06	7.05912e+06
Prostaglandin A1	C20 H32 O4	336.231	7.705	335.223	1.63726	HMDB0002656	Lipids and lipid-like molecules	Fatty Acyls	Eicosanoids	Full match	No results	Full match	Lipids and lipid-like molecules	Fatty Acyls	Eicosanoids	Prostaglandins and related compounds	3.22293e+07	7.38514e+07	1.5858e+07	3.19005e+07	1.57543e+07	2.40825e+07	1.62467e+07	2.431e+07	2.19672e+07	2.07902e+07	3.07205e+07	1.74079e+07	3.31097e+07	1.54411e+07	1.18245e+07	1.78608e+07	2.59992e+07	2.26445e+07	1.53408e+07	1.06504e+07	2.19009e+07	4.29774e+07	1.79712e+07	3.15947e+07	2.49383e+07	3.07354e+07	1.74677e+07	1.3606e+07	1.31098e+07	1.97233e+07	1.49879e+07	1.8819e+07	3.52867e+07
Naringenin	C15 H12 O5	272.068	5.499	271.061	1.70356	HMDB0002670	Phenylpropanoids and polyketides	Flavonoids	Flavans	Full match	No results	No results	Phenylpropanoids and polyketides	Flavonoids	Flavans	Flavanones	631775	809763	745009	676384	922341	677842	717088	1.77208e+06	1.16515e+06	777814	1.06926e+06	818791	842284	895067	785650	678293	855084	865234	777304	582188	652522	697449	937671	812149	874595	675270	1.52714e+06	855970	708008	864569	1.29788e+06	854842	800389
Prostaglandin A2	C20 H30 O4	334.215	6.07	333.208	2.33551	HMDB0002752	Lipids and lipid-like molecules	Fatty Acyls	Eicosanoids	Full match	No results	Full match	Lipids and lipid-like molecules	Fatty Acyls	Eicosanoids	Prostaglandins and related compounds	1.21147e+07	1.21143e+06	669806	1.01292e+06	292663	457584	1.20781e+06	991935	758288	673563	1.05321e+06	951268	1.71868e+06	7.95418e+06	1.51853e+06	2.23827e+06	2.78086e+06	814342	1.96871e+06	1.19035e+06	3.36598e+06	516941	2.62231e+06	1.17881e+06	975697	1.17969e+06	976686	802065	5.11903e+06	3.16604e+06	1.40873e+06	1.08099e+06	1.22176e+06
Androsterone glucuronide	C25 H38 O8	466.258	6.068	465.251	3.26392	HMDB0002829	Lipids and lipid-like molecules	Steroids and steroid derivatives	Steroidal glycosides	Full match	No results	No results	Lipids and lipid-like molecules	Steroids and steroid derivatives	Steroidal glycosides	Steroid glucuronide conjugates	703325	662622	736638	635322	481829	503883	912661	1.34186e+06	437514	386229	838284	1.02559e+06	1.54303e+06	603961	1.72933e+06	611901	1.7367e+06	234937	208713	519566	931994	192995	957395	786605	501100	257696	211467	223172	650128	1.19507e+06	439314	796774	803374
Testosterone sulfate	C19 H28 O5 S	368.166	6.252	367.159	1.12722	HMDB0002833	Lipids and lipid-like molecules	Steroids and steroid derivatives	Sulfated steroids	Full match	Full match	No results	Lipids and lipid-like molecules	Steroids and steroid derivatives	Sulfated steroids	Sulfated steroids	2.66982e+09	4.31981e+09	3.76816e+09	3.00656e+09	2.61956e+09	1.15871e+09	2.48022e+09	5.78172e+09	2.50058e+09	1.89226e+09	2.10289e+09	7.36604e+09	1.98207e+09	2.30468e+09	3.82715e+09	2.92627e+09	5.9317e+09	3.34129e+09	1.35711e+09	5.06463e+09	3.22281e+09	2.64561e+09	4.26899e+09	5.32319e+09	2.67474e+09	1.14907e+09	1.38661e+09	2.48888e+09	3.48376e+09	5.20762e+09	3.30086e+09	2.53418e+09	6.26974e+09
6-Keto-prostaglandin f1alpha	C20 H34 O6	370.237	6.158	369.229	2.92028	HMDB0002886	Lipids and lipid-like molecules	Fatty Acyls	Eicosanoids	No results	No results	Full match	Lipids and lipid-like molecules	Fatty Acyls	Eicosanoids	Prostaglandins and related compounds	5.55207e+06	8.76283e+06	6.67778e+06	6.53531e+06	8.44785e+06	6.33431e+06	1.80679e+07	2.59038e+07	5.00188e+06	1.45896e+06	3.77062e+06	2.27655e+06	1.15863e+07	4.72983e+06	7.47049e+06	1.29604e+07	8.72192e+06	1.61812e+06	1.32931e+07	1.04156e+07	1.98167e+07	3.9587e+06	1.38789e+07	1.45967e+06	9.0456e+06	2.82213e+06	9.9676e+06	1.28008e+06	3.53774e+06	5.09421e+06	1.43586e+07	1.36152e+07	4.6843e+06
8Z,11Z,14Z-Eicosatrienoic acid	C20 H34 O2	306.256	10.049	305.249	1.14176	HMDB0002925	Lipids and lipid-like molecules	Fatty Acyls	Fatty acids and conjugates	Full match	No results	Full match	Lipids and lipid-like molecules	Fatty Acyls	Fatty acids and conjugates	Long-chain fatty acids	6.61969e+07	4.49579e+07	2.32825e+07	7.26494e+07	3.08265e+07	2.73582e+07	1.98992e+07	3.71216e+07	1.07671e+08	2.28917e+07	2.8314e+07	2.73406e+07	2.31659e+07	2.4895e+07	2.11614e+07	9.43112e+07	4.93175e+07	2.8908e+07	9.47372e+07	4.41435e+07	4.06309e+07	1.44333e+07	3.93794e+07	1.32857e+07	2.89567e+07	2.60639e+07	4.05381e+07	2.15021e+07	4.52857e+07	2.8255e+07	2.80904e+07	3.50732e+07	1.65693e+07
D-(-)-Quinic acid	C7 H12 O6	192.063	1.382	191.056	1.81244	HMDB0003072	Organic oxygen compounds	Organooxygen compounds	Alcohols and polyols	Full match	No results	Full match	Organic oxygen compounds	Organooxygen compounds	Alcohols and polyols	Quinic acids and derivatives	1.26579e+06	89891.5	1.15362e+06	122756	390504	123438	166365	201883	1.25973e+06	1.06696e+06	367520	928506	495403	7.97043e+06	146972	143620	168810	161709	669487	193230	6.79672e+06	401180	584172	2.4942e+06	175214	164981	152053	1.40333e+06	3.69922e+06	5.71041e+06	121417	113445	1.21783e+06
Genistein	C15 H10 O5	270.052	5.574	269.045	1.49386	HMDB0003217	Phenylpropanoids and polyketides	Isoflavonoids	Isoflav-2-enes	Full match	No results	No results	Phenylpropanoids and polyketides	Isoflavonoids	Isoflav-2-enes	Isoflavones	395166	839945	2.14676e+06	944497	958639	1.15595e+06	3.75143e+06	7.46251e+06	941956	900501	910008	1.32149e+07	1.08417e+06	1.14013e+06	1.06811e+06	925331	1.10486e+06	724081	852537	705337	723111	951103	845546	1.79909e+06	1.19783e+06	1.66604e+06	873733	1.11716e+06	508084	1.08297e+06	822960	1.00502e+06	1.14512e+06
Prostaglandin G2	C20 H32 O6	368.22	6.379	367.213	1.49708	HMDB0003235	Lipids and lipid-like molecules	Fatty Acyls	Eicosanoids	No results	No results	Full match	Lipids and lipid-like molecules	Fatty Acyls	Eicosanoids	Prostaglandins and related compounds	1.5085e+06	958608	765958	421544	351296	1.50186e+06	1.07487e+06	672557	1.00909e+06	1.02987e+06	4.35639e+06	672496	5.4634e+06	1.81175e+06	538896	1.43343e+06	671294	597883	1.68517e+06	543387	480713	472687	585396	609172	496525	1.01358e+06	1.29154e+06	425709	531704	640154	491531	489010	558982
Phloretin	C15 H14 O5	274.085	5.777	273.078	2.54102	HMDB0003306	Phenylpropanoids and polyketides	Linear 1,3-diarylpropanoids	Chalcones and dihydrochalcones	Full match	No results	No results	Phenylpropanoids and polyketides	Linear 1,3-diarylpropanoids	Chalcones and dihydrochalcones	2'-Hydroxy-dihydrochalcones	1.07815e+06	491698	1.25984e+06	366100	3.12408e+06	746467	684985	826649	1.24597e+06	236696	328051	1.64175e+06	116019	5.60013e+06	162264	161648	5.00586e+06	290484	262176	815276	679324	566907	158243	899327	1.21238e+06	183136	609513	278230	703553	4.73057e+06	1.32485e+07	1.6138e+06	3.94922e+06
Daidzein	C15 H10 O4	254.058	5.443	253.05	0.782499	HMDB0003312	Phenylpropanoids and polyketides	Isoflavonoids	Isoflav-2-enes	Full match	Full match	No results	Phenylpropanoids and polyketides	Isoflavonoids	Isoflav-2-enes	Isoflavones	600341	877378	6.03777e+06	665982	939263	650694	3.54534e+06	6.63373e+06	649722	824135	1.14825e+06	3.53152e+07	3.45817e+06	2.06509e+06	884971	770390	981020	1.00046e+06	921933	683289	1.11297e+06	1.70565e+06	1.11964e+06	4.82971e+06	1.05438e+06	3.7147e+06	1.86031e+06	1.04708e+06	870692	1.84099e+06	1.37599e+06	1.06266e+06	999226
Boldione	C19 H24 O2	284.178	7.989	283.171	1.58349	HMDB0003422	Lipids and lipid-like molecules	Steroids and steroid derivatives	Androstane steroids	No results	No results	Full match	Lipids and lipid-like molecules	Steroids and steroid derivatives	Androstane steroids	Androgens and derivatives	1.7533e+06	3.08967e+06	2.00142e+06	3.26085e+06	1.82928e+06	3.21306e+06	3.30059e+06	3.22319e+06	3.51136e+06	1.75624e+06	1.16775e+06	2.73996e+06	2.12037e+06	1.37714e+06	1.42293e+06	2.57199e+06	3.56598e+06	229200	3.57019e+06	3.34053e+06	2.35808e+06	1.53024e+06	3.3351e+06	1.54003e+06	817361	1.31598e+06	3.0658e+06	1.08134e+06	2.0019e+06	2.58395e+06	3.58716e+06	3.16047e+06	2.80913e+06
2-(Formylamino)Benzoic Acid	C8 H7 N O3	165.042	5.642	164.035	2.62407	HMDB0004089	Benzenoids	Benzene and substituted derivatives	Benzoic acids and derivatives	No results	No results	Full match					462946	639009	658534	620726	657626	525056	552728	427888	519021	398227	473167	487862	556087	369286	895521	456579	834305	690534	537899	657003	553837	1.09496e+06	817130	379770	439642	384582	725001	437962	465796	433942	590950	395240	373646
1,4-Dihydro-1-Methyl-4-Oxo-3-Pyridinecarboxamide	C7 H8 N2 O2	152.058	5.283	151.051	4.58702	HMDB0004194	Organoheterocyclic compounds	Pyridines and derivatives	Pyridinecarboxylic acids and derivatives	No results	No results	Full match					697453	559481	945707	653514	665867	776201	792649	391349	583128	999723	892719	566969	356004	1.2831e+06	237538	136754	1.71824e+06	612960	674781	567208	537817	550674	441715	1.13119e+06	1.23824e+06	531159	396897	707225	3.16802e+06	1.82112e+06	310601	3.53356e+06	347331
Perillic acid	C10 H14 O2	166.099	5.778	165.092	3.00837	HMDB0004586	Lipids and lipid-like molecules	Prenol lipids	Monoterpenoids	Full match	No results	Full match	Lipids and lipid-like molecules	Prenol lipids	Monoterpenoids	Menthane monoterpenoids	4.67386e+06	8.8634e+06	4.49995e+06	5.10828e+06	4.64681e+06	1.04288e+07	4.09354e+06	6.44532e+06	4.07392e+06	3.63326e+06	1.09293e+07	4.42113e+06	8.67574e+06	4.66325e+06	4.01861e+06	3.67815e+06	1.31003e+07	5.36183e+06	4.56181e+06	8.25841e+06	8.07974e+06	6.30664e+06	8.92383e+06	5.90716e+06	5.26842e+06	4.00147e+06	6.75931e+06	3.84858e+06	6.64613e+06	6.89421e+06	4.69411e+06	3.93008e+06	6.37994e+06
2,5-Furandicarboxylic acid	C6 H4 O5	156.005	4.915	154.998	3.418	HMDB0004812	Organoheterocyclic compounds	Furans	Furoic acid and derivatives	No results	No results	Full match	Organoheterocyclic compounds	Furans	Furoic acid and derivatives	Furoic acids	351541	320756	2.03793e+06	327428	245891	297440	369179	339970	386676	282524	2.82593e+06	419459	741245	746418	362754	367916	376233	176025	387156	414281	461292	196044	381851	247162	199478	223920	385633	171253	440077	2.28553e+06	321944	270819	290339
3',5,7-Trihydroxy-4'-methoxyflavanone	C16 H14 O6	302.079	5.621	301.071	1.05326	HMDB0005782	Phenylpropanoids and polyketides	Flavonoids	O-methylated flavonoids	Full match	No results	No results	Phenylpropanoids and polyketides	Flavonoids	O-methylated flavonoids	4'-O-methylated flavonoids	277820	654014	878705	841034	751606	979376	894624	4.59873e+06	908917	704537	689962	1.00593e+06	996737	940472	887383	728079	990148	738302	874755	689982	598977	869045	670741	888403	934362	946414	691148	969166	407783	874884	685241	904870	964052
20-Hydroxy-(5Z,8Z,11Z,14Z)-eicosatetraenoic acid	C20 H32 O3	320.236	7.042	319.228	1.51487	HMDB0005998	Lipids and lipid-like molecules	Fatty Acyls	Fatty acids and conjugates	Full match	No results	Full match	Lipids and lipid-like molecules	Fatty Acyls	Fatty acids and conjugates	Long-chain fatty acids	2.51738e+06	1.36321e+06	2.08044e+06	1.23983e+06	1.32488e+06	765422	697836	974177	2.16415e+06	836052	5.19853e+06	1.18126e+06	3.07485e+06	2.0654e+06	735360	2.33782e+06	755633	1.106e+06	1.23738e+06	1.00698e+06	823553	1.46392e+06	776381	1.4723e+06	1.36707e+06	1.86511e+06	2.18148e+06	1.47947e+06	238254	801217	1.57005e+06	1.16875e+06	2.32609e+06
N-Phenylacetylglutamine	C13 H16 N2 O4	264.111	5.333	263.104	1.5259	HMDB0006344	Organic acids and derivatives	Carboxylic acids and derivatives	Amino acids, peptides, and analogues	Full match	Full match	Full match	Organic acids and derivatives	Carboxylic acids and derivatives	Amino acids, peptides, and analogues	N-acyl-alpha amino acids	4.45285e+07	6.52802e+07	5.04121e+07	3.45939e+07	1.6697e+08	6.68675e+07	8.10348e+07	3.31279e+07	3.15457e+07	1.72095e+07	5.55822e+07	4.16278e+07	1.32951e+08	9.67812e+07	5.55818e+07	5.69053e+07	1.11032e+08	1.09082e+08	8.66842e+07	1.31092e+08	8.00853e+07	7.34086e+07	2.10162e+08	5.18417e+07	5.60719e+07	4.74317e+07	1.94789e+08	4.81033e+07	4.61802e+07	9.19218e+07	1.86807e+08	1.17009e+08	2.35857e+07
Proline-hydroxyproline	C10 H16 N2 O4	228.111	1.383	227.103	1.78418	HMDB0006695	Organic acids and derivatives	Carboxylic acids and derivatives	Amino acids, peptides, and analogues	No results	Full match	No results	Organic acids and derivatives	Carboxylic acids and derivatives	Amino acids, peptides, and analogues	Dipeptides	493447	1.34889e+06	3.13991e+07	1.93675e+06	1.34366e+06	2.85236e+06	4.71512e+06	2.19735e+06	1.72647e+06	1.26461e+06	5.16531e+06	1.92444e+06	768223	4.22054e+06	3.31061e+06	1.36261e+06	850093	1.11223e+06	1.42169e+06	974740	1.56908e+06	753362	2.03333e+06	2.83007e+06	1.34796e+07	2.36961e+06	2.46035e+06	7.51665e+06	2.81772e+06	2.38875e+06	1.72736e+06	2.51883e+06	2.35696e+06
β-D-Glucopyranuronic acid	C6 H10 O7	194.042	5.339	193.035	0.889804	HMDB0010314	Organic oxygen compounds	Organooxygen compounds	Carbohydrates and carbohydrate conjugates	Full match	Not the top hit	Full match	Organic oxygen compounds	Organooxygen compounds	Carbohydrates and carbohydrate conjugates	Glucuronic acid derivatives	709180	785093	1.00985e+06	744541	614854	661945	4.2418e+06	715222	937338	735285	905424	807241	1.39324e+06	1.36751e+06	620342	624953	942879	632866	899205	919440	735696	836586	944875	1.15832e+06	795391	908402	623529	666859	894503	854992	677067	717727	960321
Acetaminophen glucuronide	C14 H17 N O8	327.096	2.666	326.089	2.39531	HMDB0010316	Organic oxygen compounds	Organooxygen compounds	Carbohydrates and carbohydrate conjugates	Full match	Full match	No results	Organic oxygen compounds	Organooxygen compounds	Carbohydrates and carbohydrate conjugates	Phenolic glycosides	17234.3	17997.5	19056.9	34398	31482.2	42872.9	44011.8	44613.3	49300.3	52416.6	50850.8	50812	54428.5	53841.4	48729.7	48496.4	45477.1	39721.3	43725.6	335752	45729.3	44968.7	49950.3	42232.6	40764.7	38257.4	37318.2	37337.1	36594.9	39157.9	37543.2	38810.3	39656.5
1-Palmitoyl-Sn-Glycero-3-Phosphocholine	C24 H50 N O7 P	495.334	9.556	494.326	2.18122	HMDB0010382	Lipids and lipid-like molecules	Glycerophospholipids	Glycerophosphocholines	No results	No results	Full match	Lipids and lipid-like molecules	Glycerophospholipids	Glycerophosphocholines	1-acyl-sn-glycero-3-phosphocholines	1.53859e+08	2.08135e+08	1.71721e+08	2.00891e+08	1.42348e+08	2.3427e+08	1.53719e+08	1.9656e+08	1.76871e+08	2.07413e+08	1.1729e+08	1.04412e+08	1.95897e+08	1.83179e+08	2.40646e+08	2.09399e+08	2.67665e+08	1.51538e+08	2.25152e+08	1.77284e+08	1.90826e+08	1.90923e+08	2.45488e+08	2.62487e+08	1.35706e+08	2.72546e+08	1.96678e+08	1.40156e+08	1.5793e+08	2.23814e+08	1.87074e+08	2.2153e+08	1.99691e+08
Resolvin E1	C20 H30 O5	350.211	6.083	349.203	3.50059	HMDB0010410	Lipids and lipid-like molecules	Fatty Acyls	Eicosanoids	Full match	No results	No results	Lipids and lipid-like molecules	Fatty Acyls	Eicosanoids	Hydroxyeicosapentaenoic acids	336833	319892	1.02561e+06	313040	241366	254678	273387	708624	731641	208875	841379	586364	235914	1.01421e+06	386152	473063	514974	199495	356440	650090	177668	398076	1.10488e+06	368601	692225	807475	373903	612870	894644	1.16392e+06	386233	589163	995267
3-Hydroxydecanoic acid	C10 H20 O3	188.141	6.386	187.134	0.927495	HMDB0010725	Organic acids and derivatives	Hydroxy acids and derivatives	Medium-chain hydroxy acids and derivatives	Full match	No results	Full match	Organic acids and derivatives	Hydroxy acids and derivatives	Medium-chain hydroxy acids and derivatives	Medium-chain hydroxy acids and derivatives	1.80017e+07	1.80254e+07	7.71125e+06	2.29977e+07	1.21473e+07	1.14856e+07	9.53316e+06	5.81047e+06	2.79509e+07	4.0432e+06	4.59544e+06	9.06717e+06	6.92402e+06	5.52663e+06	1.21549e+07	1.47266e+07	2.09469e+07	6.17498e+06	1.15296e+07	9.96365e+06	1.06198e+07	4.43922e+06	9.86386e+06	6.76066e+06	7.23761e+06	7.21735e+06	7.62753e+06	9.66621e+06	1.13247e+07	7.49757e+06	9.1772e+06	5.18969e+06	5.37862e+06
1-Methylxanthine	C6 H6 N4 O2	166.049	4.808	165.042	1.35762	HMDB0010738	Organoheterocyclic compounds	Imidazopyrimidines	Purines and purine derivatives	Full match	No results	Full match	Organoheterocyclic compounds	Imidazopyrimidines	Purines and purine derivatives	Xanthines	252345	247953	278263	360583	306387	654831	356197	289559	282226	300011	297748	253546	236567	252427	181596	150043	3.52578e+06	68050.9	512025	463518	58368.6	41507.9	38377.3	425904	27867.3	25263.1	35697.5	22596.2	2.7378e+06	832492	23549.3	27997.9	949739
1,7-Dimethyluric acid	C7 H8 N4 O3	196.059	5.103	195.052	1.02069	HMDB0011103	Organoheterocyclic compounds	Imidazopyrimidines	Purines and purine derivatives	Full match	Full match	Full match	Organoheterocyclic compounds	Imidazopyrimidines	Purines and purine derivatives	Xanthines	221391	23639.7	977829	128362	48436.6	625575	41849	417156	93686.3	1.69013e+06	311350	500726	71936.8	3.80379e+06	94597.7	5.01367e+06	3.32169e+06	52646.1	893864	709050	90957.4	2.01895e+06	39901.2	2.0478e+06	40706.9	69565.2	71965.9	64431.6	6.06549e+06	4.36714e+06	32887.5	31666.9	5.97705e+06
5-Sulfosalicylic acid	C7 H6 O6 S	217.988	5.236	216.981	0.224379	HMDB0011725	Benzenoids	Benzene and substituted derivatives	Benzenesulfonic acids and derivatives	Full match	No results	No results	Benzenoids	Benzene and substituted derivatives	Benzenesulfonic acids and derivatives	3-sulfobenzoic acids	1.15214e+06	1.79768e+06	1.42371e+07	4.36613e+07	1.44055e+07	1.68385e+07	1.29499e+07	2.07472e+07	5.46237e+07	1.30902e+06	809218	4.27424e+07	778632	1.42787e+08	1.16035e+08	9.19188e+07	7.86495e+07	1.25616e+07	7.40842e+06	6.15045e+06	4.35982e+06	1.19012e+07	2.1672e+07	4.91345e+06	6.51935e+06	1.29069e+07	6.34778e+06	4.69402e+06	1.83145e+07	8.50687e+06	6.95286e+06	2.45143e+07	1.72881e+07
2-Phenylpropionic acid	C9 H10 O2	150.068	5.822	149.06	3.46216	HMDB0011743	Phenylpropanoids and polyketides	Phenylpropanoic acids	-	No results	No results	Full match	Phenylpropanoids and polyketides	Phenylpropanoic acids	Not available	Phenylpropanoic acids	2.53443e+06	1.97382e+06	5.05673e+06	1.77469e+06	2.61138e+06	2.39476e+06	3.66883e+06	3.45962e+06	2.63597e+06	2.15997e+06	2.36911e+06	3.47143e+06	2.02652e+06	3.46881e+06	1.88236e+06	2.26157e+06	5.35188e+06	1.58562e+06	2.02209e+06	2.61067e+06	2.21906e+06	2.46761e+06	3.34087e+06	3.33876e+06	2.55304e+06	2.96414e+06	3.85428e+06	1.95462e+06	2.72361e+06	3.80617e+06	2.21124e+06	3.24896e+06	2.17467e+06
N-Acetyl-L-methionine	C7 H13 N O3 S	191.061	5.245	190.054	1.95893	HMDB0011745	Organic acids and derivatives	Carboxylic acids and derivatives	Amino acids, peptides, and analogues	Full match	No results	Full match	Organic acids and derivatives	Carboxylic acids and derivatives	Amino acids, peptides, and analogues	Methionine and derivatives	1.26402e+06	3.34067e+06	837777	3.87393e+06	1.04651e+06	3.09899e+06	4.27011e+06	3.73886e+06	2.44885e+06	930119	729445	801769	1.61755e+06	1.09057e+06	4.15595e+06	3.83217e+06	6.44586e+06	975216	6.98188e+06	6.40451e+06	5.40563e+06	931861	6.91425e+06	1.84466e+06	1.41241e+06	959610	2.3991e+06	899236	1.75469e+06	4.10473e+06	4.44202e+06	2.7683e+06	1.81276e+06
N-Acetylvaline	C7 H13 N O3	159.089	5.016	158.082	3.98063	HMDB0011757	Organic acids and derivatives	Carboxylic acids and derivatives	Amino acids, peptides, and analogues	Full match	Full match	Full match	Organic acids and derivatives	Carboxylic acids and derivatives	Amino acids, peptides, and analogues	N-acyl-alpha amino acids	2.9784e+06	2.49972e+06	3.08522e+06	3.02664e+06	3.34852e+06	3.25812e+06	2.52089e+06	3.08363e+06	2.78806e+06	2.46982e+06	3.43096e+06	3.48191e+06	3.30247e+06	2.71843e+06	2.39155e+06	2.48696e+06	3.78637e+06	8.51426e+06	3.43857e+06	3.31452e+06	3.20176e+06	2.80945e+06	3.09638e+06	3.25831e+06	3.30121e+06	2.90874e+06	3.92724e+06	2.88584e+06	2.95724e+06	2.47036e+06	3.41342e+06	2.72552e+06	3.20047e+06
UDP-galactose	C15 H24 N2 O17 P2	566.057	4.91	565.05	4.2212	HMDB0012305	Nucleosides, nucleotides, and analogues	Pyrimidine nucleotides	Pyrimidine nucleotide sugars	No results	No results	Full match	Nucleosides, nucleotides, and analogues	Pyrimidine nucleotides	Pyrimidine nucleotide sugars	Pyrimidine nucleotide sugars	2.61088e+06	1.98296e+06	1.86776e+06	6.56819e+06	6.51028e+06	4.40867e+06	4.69243e+06	3.43148e+06	3.96127e+06	2.88814e+06	3.78551e+06	3.48804e+06	4.20166e+06	3.49575e+06	3.34586e+06	2.91262e+06	3.17281e+06	3.16468e+06	3.57668e+06	4.46348e+06	4.26988e+06	137345	5.83455e+06	2.60665e+06	3.60736e+06	3.01724e+06	3.26703e+06	2.81461e+06	2.78057e+06	3.65997e+06	3.7418e+06	2.70851e+06	3.1979e+06
Monobutyl phthalate	C12 H14 O4	222.089	6.129	221.082	1.48106	HMDB0013247	Benzenoids	Benzene and substituted derivatives	Benzoic acids and derivatives	Full match	No results	Full match	Benzenoids	Benzene and substituted derivatives	Benzoic acids and derivatives	Benzoic acid esters	4.10021e+06	1.5982e+06	3.9163e+06	3.24396e+06	3.55483e+06	3.35701e+06	3.33757e+06	3.84622e+06	3.5754e+06	3.34411e+06	4.71992e+06	3.47516e+06	4.03942e+06	2.66477e+06	2.62466e+06	2.69197e+06	3.47704e+06	3.821e+06	3.58838e+06	2.9891e+06	3.55609e+06	3.17517e+06	3.32888e+06	3.27268e+06	2.96502e+06	2.9929e+06	3.1618e+06	2.88697e+06	2.86041e+06	3.20043e+06	3.50431e+06	3.31751e+06	4.15712e+06
Ouabain	C29 H44 O12	584.284	6.434	583.277	1.25479	HMDB0015224	Benzenoids	Naphthalenes	-	Full match	No results	No results	Lipids and lipid-like molecules	Steroids and steroid derivatives	Steroid lactones	Cardenolide glycosides and derivatives	331230	325399	583611	334317	309167	292714	319535	389226	317857	255803	335870	1.18286e+07	5.00912e+06	1.66304e+07	344058	322691	418700	356441	282532	326925	305677	284872	601566	352963	329890	347787	302211	287285	307430	389813	292829	1.72045e+06	351973
Guanethidine Monosulfate	C10 H24 N4 O4 S	296.153	6.06	295.146	4.16594	HMDB0015301	Organic nitrogen compounds	Organonitrogen compounds	Guanidines	No results	No results	Full match	Organic acids and derivatives	Organic sulfuric acids and derivatives	Organic sulfuric acids	Organic sulfuric acids	25638.4	24495.2	22467.2	24470.2	21583.8	23066.3	25694.8	28816.8	23277.2	22452.3	25952.7	30517.9	25676.3	24771.3	25626.3	25214.7	32401	25566.8	23781.7	24161.7	24003.9	22393.9	27178.5	25583.4	24535	26249.4	23880.6	23050.9	28706.8	29856.1	24645.9	26537.4	25924.7
Phenobarbital	C12 H12 N2 O3	232.085	5.453	231.078	0.248857	HMDB0015305	Organoheterocyclic compounds	Diazines	Pyrimidines and pyrimidine derivatives	Full match	No results	No results	Organoheterocyclic compounds	Diazines	Pyrimidines and pyrimidine derivatives	Barbituric acid derivatives	364486	526926	363177	379981	543840	357126	414740	292976	336743	437296	621038	429987	456908	522169	454439	369471	501233	507831	464303	341728	384285	1.17675e+06	553352	479689	449283	363720	904451	507336	420046	513284	659826	508149	422975
Ala-Ile	C9 H18 N2 O3	202.131	4.636	201.124	2.13938	HMDB0028690	Organic acids and derivatives	Carboxylic acids and derivatives	Amino acids, peptides, and analogues	No results	Full match	Full match	Organic acids and derivatives	Carboxylic acids and derivatives	Amino acids, peptides, and analogues	Dipeptides	294841	615291	2.91484e+06	792219	2.30868e+06	532703	420423	203579	369214	1.83399e+06	2.04105e+06	551326	1.86351e+06	2.35195e+06	298853	533493	936454	1.95295e+06	484483	494747	429496	543410	339903	1.58649e+06	1.68773e+06	2.66658e+06	728634	2.34931e+06	507212	1.35622e+06	268456	543245	2.35642e+06
Glu-Glu	C10 H16 N2 O7	276.096	1.387	275.089	0.576423	HMDB0028818	Organic acids and derivatives	Carboxylic acids and derivatives	Amino acids, peptides, and analogues	No results	No results	Full match	Organic acids and derivatives	Carboxylic acids and derivatives	Amino acids, peptides, and analogues	Dipeptides	5.34277e+06	5.18892e+06	4.00297e+06	4.33123e+06	2.38804e+06	4.56105e+06	8.37518e+06	7.74323e+06	5.36879e+06	1.54398e+06	1.74504e+06	2.38954e+06	3.92377e+06	3.08112e+06	9.63813e+06	1.34933e+07	6.85272e+06	390204	8.91668e+06	1.08415e+07	1.05964e+07	982899	9.04179e+06	1.10093e+06	1.13038e+06	1.89465e+06	4.53693e+06	448726	5.70426e+06	4.55296e+06	8.74166e+06	5.69279e+06	2.10131e+06
Gly-Phe	C11 H14 N2 O3	222.1	5.186	221.093	0.910885	HMDB0028848	Organic acids and derivatives	Carboxylic acids and derivatives	Amino acids, peptides, and analogues	No results	No results	Full match	Organic acids and derivatives	Carboxylic acids and derivatives	Amino acids, peptides, and analogues	Peptides	1.24013e+07	1.45992e+07	1.66427e+07	1.45554e+07	1.40531e+07	1.24185e+07	1.48087e+07	8.23223e+06	1.29274e+07	6.78803e+06	2.05104e+07	9.03102e+06	1.40805e+07	1.02863e+07	1.33974e+07	1.38967e+07	1.395e+07	2.15951e+06	8.89209e+06	1.40891e+07	1.04385e+07	9.73746e+06	7.76212e+06	1.50353e+07	6.98202e+06	1.01345e+07	2.06566e+07	1.88856e+07	2.17942e+07	3.14624e+07	9.8136e+06	5.79335e+06	1.09795e+07
gamma-Glutamylglutamine	C10 H17 N3 O6	275.111	1.37	274.104	2.30911	HMDB0029147	Organic acids and derivatives	Carboxylic acids and derivatives	Amino acids, peptides, and analogues	No results	Full match	No results	Organic acids and derivatives	Carboxylic acids and derivatives	Amino acids, peptides, and analogues	Dipeptides	4.59208e+07	4.15711e+07	3.73916e+07	7.22091e+07	7.8233e+07	7.25885e+07	8.41441e+07	9.14707e+07	8.64702e+07	7.54906e+07	1.01829e+08	4.28002e+07	9.20424e+07	9.48028e+07	7.54159e+07	9.72687e+07	4.47315e+07	4.62716e+07	5.57723e+07	5.49335e+07	5.41213e+07	9.45715e+07	6.85166e+07	7.00319e+07	6.03709e+07	6.38545e+07	6.04959e+07	5.09104e+07	6.86449e+07	7.13496e+07	5.98235e+07	7.61961e+07	7.60636e+07
O-Acetyl-L-homoserine	C6 H11 N O4	161.068	1.406	160.061	4.14625	HMDB0029423	Organic acids and derivatives	Carboxylic acids and derivatives	Amino acids, peptides, and analogues	No results	Full match	Full match	Organic acids and derivatives	Carboxylic acids and derivatives	Amino acids, peptides, and analogues	L-alpha-amino acids	2.77142e+06	2.49913e+06	4.99661e+06	2.66183e+06	4.84211e+06	2.21354e+06	2.84133e+06	883834	2.32285e+06	2.6767e+06	6.38907e+06	2.50165e+06	2.59063e+06	5.31963e+06	3.63636e+06	2.48998e+06	2.29446e+06	1.76752e+06	1.53851e+06	1.91596e+06	3.02779e+06	1.19873e+06	2.77286e+06	1.79157e+06	4.07164e+06	2.36033e+06	2.98327e+06	3.06357e+06	3.42926e+06	3.81756e+06	4.39071e+06	3.60265e+06	3.88669e+06
Asaraldehyde	C10 H12 O4	196.073	5.821	195.066	1.47324	HMDB0029648	Benzenoids	Benzene and substituted derivatives	Benzoyl derivatives	No results	No results	Full match	Benzenoids	Benzene and substituted derivatives	Benzoyl derivatives	Benzoyl derivatives	1.05534e+06	996795	1.13689e+06	1.06511e+06	1.079e+06	1.03108e+06	1.50993e+06	908065	1.18664e+06	880580	2.75471e+06	1.01586e+06	920439	942491	865066	750962	973845	948509	962796	958015	869802	751859	834546	926402	983836	744874	840254	791934	1.01286e+06	1.04822e+06	734695	555450	862094
2,4-Dihydroxybenzoic acid	C7 H6 O4	154.026	5.422	153.019	4.60097	HMDB0029666	Benzenoids	Benzene and substituted derivatives	Benzoic acids and derivatives	Full match	Full match	Full match	Benzenoids	Benzene and substituted derivatives	Benzoic acids and derivatives	Hydroxybenzoic acid derivatives	1.63872e+07	1.08423e+07	3.275e+07	2.41939e+07	6.12505e+07	9.19498e+06	1.63851e+07	6.07576e+07	2.79592e+07	1.78957e+07	1.07959e+07	1.20562e+07	3.7468e+07	1.92758e+07	1.21746e+07	1.12747e+07	2.51068e+07	1.72231e+07	2.27153e+07	1.95939e+07	2.65885e+07	7.8138e+06	9.60822e+06	3.11821e+07	7.389e+06	1.86686e+07	1.05603e+07	6.19654e+06	1.94619e+07	4.57997e+07	1.11603e+07	1.93591e+07	4.0256e+07
Saccharin	C7 H5 N O3 S	182.999	5.068	181.991	1.2788	HMDB0029723	Organoheterocyclic compounds	Benzothiazoles	-	Full match	No results	No results	Organoheterocyclic compounds	Benzothiazoles	Not available	Benzothiazoles	22984.9	52049.2	10704.4	243154	58354.2	48161.1	114769	53071.7	157116	17980.4	17981.3	26106.2	495251	898935	74317.4	120608	192407	683684	1.01804e+06	65323.2	99556.7	19244.5	125549	51110.3	231856	12412	12259	11973.5	24035.9	49885	9039.42	147558	11300
Sorbitan monopalmitate	C22 H42 O6	402.299	7.116	401.291	1.07119	HMDB0029887	Lipids and lipid-like molecules	Fatty Acyls	Fatty acid esters	Full match	No results	No results	Lipids and lipid-like molecules	Fatty Acyls	Fatty acid esters	Fatty acid esters	251136	190087	195919	180195	3.318e+06	236385	327918	335948	168207	140258	331888	305313	181886	160404	273572	239036	353341	424618	214986	204046	184665	169679	343866	265702	276492	357200	189444	175628	239603	323183	164082	270645	251363
Isophorone	C9 H14 O	138.104	6.136	137.096	2.86065	HMDB0031195	Organic oxygen compounds	Organooxygen compounds	Carbonyl compounds	No results	No results	Full match	Organic oxygen compounds	Organooxygen compounds	Carbonyl compounds	Cyclohexenones	501218	1.05556e+06	2.02803e+06	839832	828922	510622	627138	669167	304589	207639	773179	5.08375e+06	3.51101e+06	553156	153985	383162	860111	1.13403e+06	200536	686245	119102	778112	515328	1.49405e+06	785473	3.14719e+06	652199	842025	756526	776247	715839	377288	1.22416e+06
Cyclamic acid	C6 H13 N O3 S	179.061	5.347	178.054	1.75513	HMDB0031340	Organic acids and derivatives	Sulfamic acid derivatives	Cyclamates	Full match	No results	Full match	Organic acids and derivatives	Sulfamic acid derivatives	Cyclamates	Cyclamates	32448.2	17088.2	19320.5	40786.7	5.19173e+06	17341.6	30794.5	20675.3	14769.4	15573.9	21257.7	30666.8	72107.2	18588.4	16454.2	14784.3	167614	64902.5	11869.1	10004.9	13287.8	8433.16	6.03144e+06	10674.9	11251	7833.99	8161.61	13230.4	6719.46	8223	23811.2	189667	7119.65
Cyclohexaneacetic acid	C8 H14 O2	142.099	5.617	141.092	2.67199	HMDB0031403	Organic acids and derivatives	Carboxylic acids and derivatives	Carboxylic acids	No results	No results	Full match	Organic acids and derivatives	Carboxylic acids and derivatives	Carboxylic acids	Carboxylic acids	6.76532e+06	1.12106e+07	2.60607e+06	1.04573e+07	3.89011e+06	5.87122e+06	6.0456e+06	2.87382e+06	6.75859e+06	2.91125e+06	8.12714e+06	7.78592e+06	4.15447e+06	6.08774e+06	3.98357e+06	4.58931e+06	1.12099e+07	5.54243e+06	7.25566e+06	1.10013e+07	6.35119e+06	6.57487e+06	1.03036e+07	4.89552e+06	6.65143e+06	8.00186e+06	4.83964e+06	3.80413e+06	5.07656e+06	3.60648e+06	6.49225e+06	4.22436e+06	1.16231e+07
Phellamurin	C26 H30 O11	518.18	5.631	517.173	2.65974	HMDB0031876	Lipids and lipid-like molecules	Fatty Acyls	Fatty acyl glycosides	Full match	No results	No results					137302	269887	338791	301093	248255	324973	266024	407293	273531	229110	263533	434927	373178	317690	287299	277956	376347	225216	276393	208867	197315	235423	213136	269126	261502	308375	238953	362826	195295	312158	247928	329545	351654
Propylparaben	C10 H12 O3	180.078	6.53	179.071	2.35588	HMDB0032574	Benzenoids	Benzene and substituted derivatives	Benzoic acids and derivatives	Full match	No results	Full match	Benzenoids	Benzene and substituted derivatives	Benzoic acids and derivatives	p-Hydroxybenzoic acid alkyl esters	2.17948e+06	1.46729e+06	2.39014e+06	1.58844e+06	1.53024e+06	5.96741e+06	1.63993e+08	1.78152e+06	1.29598e+06	1.65371e+06	2.93641e+06	2.14617e+06	1.18889e+06	4.40977e+07	1.74225e+06	1.6724e+06	2.4012e+07	2.42879e+06	1.59453e+06	1.31165e+06	1.3668e+06	1.69032e+07	7.71851e+06	4.95118e+07	2.43777e+06	2.22557e+06	2.25702e+06	1.7334e+06	7.34656e+06	5.09393e+06	1.27357e+06	1.5797e+07	1.97453e+06
10-Undecenoic acid	C11 H20 O2	184.146	6.223	183.138	4.45233	HMDB0033724	Lipids and lipid-like molecules	Fatty Acyls	Fatty acids and conjugates	No results	No results	Full match	Lipids and lipid-like molecules	Fatty Acyls	Fatty acids and conjugates	Medium-chain fatty acids	3.34568e+06	4.54266e+06	3.61401e+06	4.48827e+06	4.82266e+06	2.77068e+06	4.84434e+06	5.07396e+06	3.72132e+06	2.10401e+06	3.10358e+06	6.35788e+06	1.22869e+07	9.02816e+06	2.41126e+06	2.82958e+06	1.92287e+06	3.19658e+06	3.18664e+06	2.20936e+06	2.66387e+06	2.32498e+06	2.33606e+06	4.22696e+06	1.85484e+06	3.00043e+06	1.42488e+06	1.80059e+06	3.70052e+06	1.71681e+06	1.81566e+06	1.29413e+06	4.38734e+06
Lauric acid ethyl ester	C14 H28 O2	228.209	9.151	227.202	0.657888	HMDB0033788	Lipids and lipid-like molecules	Fatty Acyls	Fatty acid esters	Full match	No results	Full match	Lipids and lipid-like molecules	Fatty Acyls	Fatty acid esters	Fatty acid esters	1.14326e+07	4.26528e+06	4.01649e+06	1.448e+07	4.75597e+06	1.43755e+07	1.99414e+06	5.12197e+06	2.76177e+07	1.44993e+07	1.99798e+06	2.0997e+06	1.57958e+06	1.05698e+07	5.91101e+06	6.62314e+06	4.44048e+06	3.52794e+06	7.60783e+06	2.85245e+06	5.51309e+06	1.33206e+06	9.29687e+06	1.19242e+06	3.3244e+06	2.58604e+06	5.33624e+06	2.84609e+06	1.1844e+07	8.50561e+06	3.90249e+06	1.03503e+07	1.94976e+06
Geniposidic acid	C16 H22 O10	374.122	4.684	373.115	3.00196	HMDB0034942	Lipids and lipid-like molecules	Prenol lipids	Terpene glycosides	Full match	No results	No results	Lipids and lipid-like molecules	Prenol lipids	Terpene glycosides	Iridoid O-glycosides	228406	183412	326701	183214	183680	336015	975499	263444	270674	325999	282913	522656	291275	446476	308229	313809	261979	202781	223363	304230	239139	375227	406372	661769	234579	1.17806e+06	237305	226105	222930	518362	222448	235395	221373
Corchorifatty acid F	C18 H32 O5	328.226	7.261	327.218	2.42479	HMDB0035919	Lipids and lipid-like molecules	Fatty Acyls	Lineolic acids and derivatives	Full match	No results	No results	Lipids and lipid-like molecules	Fatty Acyls	Lineolic acids and derivatives	Lineolic acids and derivatives	1.02212e+07	1.26216e+07	8.99571e+06	5.68522e+06	4.76133e+06	8.31074e+06	7.28147e+06	8.7162e+06	7.56892e+06	6.23481e+06	2.02303e+07	7.40781e+06	2.72329e+07	5.27608e+06	4.94341e+06	8.76823e+06	8.41011e+06	7.12171e+06	7.24607e+06	5.16166e+06	6.92578e+06	1.34854e+07	4.23226e+06	6.25465e+06	5.25717e+06	8.68354e+06	6.01155e+06	3.71995e+06	5.3946e+06	7.37313e+06	3.19633e+06	6.50251e+06	6.60068e+06
Agnuside	C22 H26 O11	466.146	6.308	465.138	3.84353	HMDB0036561	Lipids and lipid-like molecules	Prenol lipids	Terpene glycosides	Full match	No results	No results	Lipids and lipid-like molecules	Prenol lipids	Terpene glycosides	Iridoid O-glycosides	1.35253e+07	1.82287e+07	1.05186e+07	1.38396e+07	4.41868e+06	4.66225e+06	7.91954e+06	7.2247e+06	7.55349e+06	4.0398e+06	1.78266e+07	1.2594e+07	5.39574e+06	5.60151e+06	6.1261e+06	5.18065e+06	2.60338e+07	6.38482e+06	6.72657e+06	6.16396e+06	8.10554e+06	7.09534e+06	9.00409e+06	1.23091e+07	6.64874e+06	8.71139e+06	1.27776e+07	2.59375e+06	2.82296e+07	1.47424e+07	1.21491e+07	2.0025e+07	8.39349e+06
Lactitol	C12 H24 O11	344.131	1.338	379.101	1.69001	HMDB0040937	Lipids and lipid-like molecules	Fatty Acyls	Fatty acyl glycosides	No results	No results	Full match	Lipids and lipid-like molecules	Fatty Acyls	Fatty acyl glycosides	Fatty acyl glycosides of mono- and disaccharides	30860.4	28663.8	27132.2	31583.7	29444	35001	26156.3	26612.8	35979.2	27790.7	23613	28324.2	27574.2	25593.9	30497.8	26086	29689.6	20414.7	26068.6	32762.5	24953.9	26268.4	33565.3	24509.7	25622.8	27476.6	21468.6	23902.3	23595.6	27716.4	20888.1	23407.7	23842.7
2-(3,4-dimethoxyphenyl)ethanamine	C10 H15 N O2	181.11	6.187	180.103	1.48374	HMDB0041806	Benzenoids	Benzene and substituted derivatives	Methoxybenzenes	No results	No results	Full match					688004	821523	801079	749765	618045	619393	1.16766e+07	832733	723592	556673	629506	899117	617479	1.03756e+07	1.59904e+06	786229	1.33169e+06	434107	303187	390907	402754	765453	1.68414e+06	4.00028e+06	1.64057e+06	1.22255e+06	1.60818e+06	890721	4.65354e+06	2.92521e+06	548941	1.14592e+06	864096
Indole-3-pyruvic acid	C11 H9 N O3	203.058	5.495	202.05	2.77333	HMDB0060484	Organoheterocyclic compounds	Indoles and derivatives	Indolyl carboxylic acids and derivatives	Full match	No results	No results	Organoheterocyclic compounds	Indoles and derivatives	Indolyl carboxylic acids and derivatives	Indolyl carboxylic acids and derivatives	7.51778e+06	6.81841e+06	7.74292e+06	7.05139e+06	5.60403e+06	7.3051e+06	5.17734e+06	6.31876e+06	7.01522e+06	5.57243e+06	8.07359e+06	8.66655e+06	1.03714e+07	4.27075e+06	1.05776e+07	4.15942e+06	6.69354e+06	8.74532e+06	7.569e+06	7.35912e+06	9.92402e+06	4.3164e+06	8.44134e+06	7.53936e+06	1.1469e+07	7.96101e+06	6.05242e+06	1.05508e+07	7.89278e+06	1.40152e+07	6.27691e+06	3.87088e+06	1.005e+07
5-Hydroxydiclofenac	C14 H11 Cl2 N O3	311.012	6.211	310.004	0.0597148147302	HMDB0060542	Benzenoids	Benzene and substituted derivatives	Halobenzenes	Full match	No results	No results	Benzenoids	Benzene and substituted derivatives	Halobenzenes	Dichlorobenzenes	150990	185368	167872	365947	141092	118612	140329	197457	136186	111356	129115	210130	134659	139698	179171	142305	197729	134107	91381	150826	129295	112023	158254	178665	112218	176323	111357	114273	143823	173468	115682	116708	168868
L-Ascorbic acid 2-sulfate	C6 H8 O9 S	255.989	1.389	254.982	0.323592	HMDB0060649	Organoheterocyclic compounds	Dihydrofurans	Furanones	Full match	No results	No results	Organoheterocyclic compounds	Dihydrofurans	Furanones	Butenolides	1.80833e+06	1.67588e+06	5.8804e+06	1.21668e+06	2.72876e+06	2.70749e+06	1.01648e+06	4.03348e+06	3.43178e+06	1.89967e+06	2.17212e+06	3.13879e+06	4.08895e+06	4.49515e+06	2.5231e+06	3.09688e+06	1.50195e+06	763231	2.24466e+06	1.89894e+06	3.6002e+06	2.49573e+06	1.31253e+06	3.93901e+06	2.53386e+06	3.33793e+06	2.29172e+06	645209	5.63346e+06	2.27867e+06	1.79202e+06	5.2033e+06	2.92354e+06
L-Methionine sulfone	C5 H11 N O4 S	181.04	1.344	180.033	2.3687	HMDB0062174	Organic acids and derivatives	Carboxylic acids and derivatives	Amino acids, peptides, and analogues	No results	No results	Full match					770215	782194	694343	680115	734578	839611	776468	503252	577430	643280	750529	774708	1.20149e+06	1.31483e+06	746362	652370	916541	653671	647864	831462	847043	629271	820522	549171	461109	641439	853619	518156	1.31043e+06	689407	692489	597632	964532
Stercobilin	C33 H46 N4 O6	594.344	5.603	593.336	3.05348	HMDB0240259	Organoheterocyclic compounds	Tetrapyrroles and derivatives	Bilirubins	Full match	No results	No results	Organoheterocyclic compounds	Tetrapyrroles and derivatives	Bilirubins	Bilirubins	2.45869e+06	338330	277083	189716	1.09659e+06	221041	206372	300057	214733	167117	3.0803e+06	252319	257290	243926	223645	1.37397e+06	609926	1.54118e+06	1.10388e+06	136306	580114	1.40975e+06	1.51383e+06	428296	326670	174487	880280	291573	217473	531620	616729	1.36777e+06	174522
N-acetyl-L-ornithine	C7 H14 N2 O3	174.1	1.935	173.092	3.91905	HMDB0240589	Organic acids and derivatives	Carboxylic acids and derivatives	Amino acids, peptides, and analogues	No results	No results	Full match	Organic acids and derivatives	Carboxylic acids and derivatives	Amino acids, peptides, and analogues	N-acyl-L-alpha-amino acids	648979	777424	8.18247e+06	733153	618796	632067	670776	2.34735e+06	699123	624397	688948	4.96245e+06	812178	752481	792731	822792	858224	511361	857391	740594	748104	632457	784360	4.80094e+06	630132	611915	677132	532954	792032	697794	694169	657746	3.73705e+06
L-Palmitoylcarnitine	C23 H45 N O4	399.335	8.681	398.328	1.2047	HMDB0240774	Lipids and lipid-like molecules	Fatty Acyls	Fatty acid esters	No results	No results	Full match	Lipids and lipid-like molecules	Fatty Acyls	Fatty acid esters	Acyl carnitines	944966	844379	890307	993510	1.38256e+06	1.15336e+06	930447	1.89778e+06	1.22795e+06	1.03786e+06	1.07057e+06	1.04806e+06	1.1284e+06	1.0563e+06	855408	932102	1.36861e+06	957700	885661	2.50726e+06	795212	970229	926703	3.45797e+06	937376	1.01385e+06	932723	930370	903398	1.01513e+06	917355	980632	940997
N-Oleoyl Glycine	C20 H37 N O3	339.278	9.337	338.271	1.3439	HMDB0241916	Organoheterocyclic compounds	Diazines	Pyrimidines and pyrimidine derivatives	No results	No results	Full match	Organic acids and derivatives	Carboxylic acids and derivatives	Amino acids, peptides, and analogues	N-acyl-alpha amino acids	3.74801e+06	2.97312e+06	2.06317e+06	2.25363e+06	1.60673e+06	1.64111e+06	665187	2.24578e+06	3.92608e+06	1.12185e+06	1.0876e+06	626332	1.8076e+06	1.01472e+06	933504	3.79253e+06	2.52882e+06	1.70243e+06	3.05222e+06	951649	2.44206e+06	1.30616e+06	1.13673e+06	674720	1.70828e+06	571582	1.24955e+06	1.64799e+06	2.46183e+06	1.01782e+06	846338	2.18559e+06	991190
cis-2-Decenoic acid	C10 H18 O2	170.13	5.993	169.123	3.5844	HMDB0242157	Lipids and lipid-like molecules	Fatty Acyls	Fatty acids and conjugates	Full match	No results	No results	Lipids and lipid-like molecules	Fatty Acyls	Fatty acids and conjugates	Medium-chain fatty acids	2.7146e+06	3.12325e+06	1.02496e+06	2.1635e+06	1.85787e+06	2.07598e+06	3.28896e+06	4.26331e+06	1.73644e+06	566384	2.17994e+06	3.9124e+06	1.26071e+07	4.30767e+06	1.15066e+06	1.15185e+06	3.5787e+06	1.92276e+06	4.8218e+06	4.11657e+06	2.5177e+06	1.85882e+06	1.26137e+06	1.6729e+06	5.1034e+06	1.89792e+06	2.05162e+06	3.14886e+06	6.19827e+06	2.60245e+06	4.01513e+06	1.3492e+06	5.10731e+06
Docosapentaenoic acid	C22 H34 O2	330.256	9.847	329.249	1.57354	HMDB0246621	Lipids and lipid-like molecules	Fatty Acyls	Fatty acids and conjugates	Full match	No results	Full match	Lipids and lipid-like molecules	Fatty Acyls	Fatty acids and conjugates	Very long-chain fatty acids	8.99689e+07	1.00687e+08	3.42631e+07	1.34991e+08	2.97882e+07	2.5528e+07	2.43008e+07	7.15363e+07	1.95878e+08	2.89253e+07	2.80632e+07	2.06603e+07	6.21065e+07	4.36595e+07	4.48229e+07	1.41118e+08	7.1733e+07	3.47047e+07	1.62359e+08	9.0427e+07	4.25529e+07	2.01834e+07	7.15736e+07	1.92136e+07	6.77832e+07	4.94857e+07	6.51774e+07	5.05249e+07	7.46685e+07	3.81702e+07	5.51876e+07	2.79216e+07	3.11057e+07
DL-Citrulline	C6 H13 N3 O3	175.095	1.326	174.088	1.32085	HMDB0250742	Organic acids and derivatives	Carboxylic acids and derivatives	Amino acids, peptides, and analogues	No results	No results	Full match	Organic acids and derivatives	Carboxylic acids and derivatives	Amino acids, peptides, and analogues	Alpha amino acids	1.56072e+07	1.22357e+07	2.34327e+07	2.39559e+07	2.12237e+07	2.49344e+07	2.20397e+07	2.56369e+07	3.19603e+07	3.1641e+07	3.61735e+07	1.32728e+07	2.24636e+07	2.03636e+07	1.6969e+07	1.98253e+07	1.71916e+07	2.65888e+07	1.84171e+07	1.97772e+07	1.86795e+07	1.91427e+07	2.03883e+07	1.00577e+07	2.43579e+07	2.32194e+07	2.44856e+07	1.71712e+07	2.06145e+07	2.00313e+07	2.21317e+07	2.56688e+07	1.51684e+07
Dl-Lanthionine	C6 H12 N2 O4 S	208.052	5.501	207.044	1.14329	HMDB0251521	Organic acids and derivatives	Carboxylic acids and derivatives	Amino acids, peptides, and analogues	No results	No results	Full match	Organic acids and derivatives	Carboxylic acids and derivatives	Amino acids, peptides, and analogues	Cysteine and derivatives	1.54058e+07	1.43905e+07	1.46114e+07	1.3497e+07	1.16807e+07	1.15089e+07	1.07179e+07	9.16837e+06	1.274e+07	1.08297e+07	1.0492e+07	1.30161e+07	1.53772e+07	2.23455e+07	1.01331e+07	1.28619e+07	1.35382e+07	1.34523e+07	1.23147e+07	1.39259e+07	1.08597e+07	1.27227e+07	1.64624e+07	1.22222e+07	9.98836e+06	1.4433e+07	1.10562e+07	1.52603e+07	1.25553e+07	1.3171e+07	1.43268e+07	1.76957e+07	2.32122e+07
Choline Glycerophosphate	C8 H20 N O6 P	257.102	1.359	292.072	4.56623	HMDB0252858	Lipids and lipid-like molecules	Glycerophospholipids	Glycerophosphocholines	No results	No results	Full match	Lipids and lipid-like molecules	Glycerophospholipids	Glycerophosphocholines	Glycerophosphocholines	6.99621e+06	7.85895e+06	7.01584e+06	7.33786e+06	7.20987e+06	8.76896e+06	1.05922e+07	1.12681e+07	9.10795e+06	7.47683e+06	7.99983e+06	7.71083e+06	9.73131e+06	8.23246e+06	1.00677e+07	1.01482e+07	8.50995e+06	7.07016e+06	9.94702e+06	1.0504e+07	1.01841e+07	8.62505e+06	1.23518e+07	8.63103e+06	6.65662e+06	8.48499e+06	1.27841e+07	9.15103e+06	1.05253e+07	9.52655e+06	1.2155e+07	9.64923e+06	1.06057e+07
N-Lauroylsarcosine	C15 H29 N O3	271.215	7.54	270.208	1.23965	HMDB0255165	Organic acids and derivatives	Carboxylic acids and derivatives	Amino acids, peptides, and analogues	No results	Full match	No results	Organic acids and derivatives	Carboxylic acids and derivatives	Amino acids, peptides, and analogues	N-acyl-alpha amino acids	192498	158915	124115	143432	166963	400458	162214	144589	357100	98490	89822.1	117976	111870	100654	143485	96769.9	127703	110959	132608	90749.5	1.0943e+06	267108	956567	222059	80892.1	564531	108431	84861.9	136497	1.13878e+06	84282.9	199589	273256
N6-Succinyl Adenosine	C14 H17 N5 O8	383.108	1.334	382.101	1.35078	HMDB0255303	Organic acids and derivatives	Carboxylic acids and derivatives	Dicarboxylic acids and derivatives	No results	No results	Full match	Nucleosides, nucleotides, and analogues	Purine nucleosides	Not available	Purine nucleosides	401975	376379	344711	362448	404870	473651	381089	341784	387651	394944	363001	402610	448627	326859	463534	397186	406509	297467	344751	450324	343264	369266	511391	355344	305891	427596	310277	327997	371566	392808	256854	341107	408252
Pepstatin	C34 H63 N5 O9	685.461	10.549	684.454	2.09872	HMDB0256301	Organic oxygen compounds	Organic oxoanionic compounds	Organic nitrates	No results	No results	Full match	Organic acids and derivatives	Peptidomimetics	Hybrid peptides	Hybrid peptides	1.80117e+07	1.01286e+07	8.87614e+06	6.45099e+06	8.08901e+06	1.23371e+07	1.60815e+07	1.23079e+07	2.08505e+07	8.07326e+06	2.11567e+07	1.19749e+07	1.80735e+07	8.11934e+06	9.47138e+06	1.15653e+07	1.14212e+07	1.41557e+07	8.93762e+06	7.21378e+06	1.14153e+07	1.44232e+07	8.8168e+06	8.91108e+06	5.3864e+06	8.15083e+06	1.35567e+07	4.98306e+06	1.36698e+07	1.14619e+07	6.31548e+06	1.25309e+07	9.08406e+06
Epitestosterone glucuronide	C25 H36 O8	464.241	7.844	463.234	0.211338	HMDB0258856	Lipids and lipid-like molecules	Steroids and steroid derivatives	Steroidal glycosides	Full match	No results	No results	Lipids and lipid-like molecules	Steroids and steroid derivatives	Steroidal glycosides	Steroid glucuronide conjugates	406307	433670	385204	440424	446975	371660	540300	694732	437916	419939	336931	426185	543057	392856	643947	568196	639020	449945	521412	459841	561389	511301	558165	365458	395502	400641	447817	422816	500782	474703	450976	499971	572965
Tetrahydroaldosterone	C21 H32 O5	364.223	7.592	363.216	4.56895	HMDB0258895	Organoheterocyclic compounds	Oxepanes	-	No results	No results	Full match	Organoheterocyclic compounds	Oxepanes	Not available	Oxepanes	1.78677e+07	1.344e+07	5.41106e+06	4.19152e+07	5.63756e+07	6.81141e+06	6.51152e+06	1.88873e+07	2.38411e+07	5.76239e+06	6.29438e+06	1.8218e+07	4.29471e+07	1.046e+07	2.94416e+06	1.99704e+06	1.4313e+07	6.92235e+06	1.52792e+07	1.63312e+07	4.62735e+06	6.15201e+06	1.05659e+07	3.04172e+06	1.40654e+07	8.12751e+06	5.06901e+06	1.85028e+07	9.14906e+06	5.06847e+06	4.64501e+06	3.36047e+06	4.50822e+06
Isorhapontigenin	C15 H14 O4	258.089	5.758	257.082	0.189578	HMDB0303171	Phenylpropanoids and polyketides	Stilbenes	-	Full match	No results	No results	Phenylpropanoids and polyketides	Stilbenes	Not available	Stilbenes	1.15448e+06	360229	327174	347735	1.00695e+06	607049	373302	492684	333740	330720	359916	625013	337782	543083	425064	400345	2.68245e+06	317372	439917	364780	1.51372e+06	316906	353609	403660	350295	375010	318373	274198	383607	1.94e+06	3.51538e+06	491890	516022
Gibberellin A4	C19 H24 O5	332.161	6.349	331.154	3.71465	HMDB0303447	Lipids and lipid-like molecules	Prenol lipids	Diterpenoids	Full match	No results	No results	Lipids and lipid-like molecules	Prenol lipids	Diterpenoids	C19-gibberellin 6-carboxylic acids	7.25377e+06	1.09461e+07	1.17714e+07	8.27853e+06	8.23091e+06	1.06778e+07	9.77268e+06	7.43777e+06	1.01569e+07	9.54276e+06	8.41161e+06	8.37412e+06	1.00256e+07	9.07361e+06	6.81798e+06	7.87431e+06	8.89002e+06	8.98512e+06	8.38936e+06	9.55905e+06	9.294e+06	8.87525e+06	7.91984e+06	8.55736e+06	8.70793e+06	8.45816e+06	8.51386e+06	8.90866e+06	7.94229e+06	7.85478e+06	8.75759e+06	8.13522e+06	9.23606e+06
7,8-Dihydrofolate	C19 H21 N7 O6	443.157	7.535	442.15	3.90068	HMDB0304237	Organoheterocyclic compounds	Pteridines and derivatives	Pterins and derivatives	No results	No results	Full match					206801	235482	205287	243851	276014	221714	311516	323951	195170	205660	183515	245174	238761	218009	382999	292982	373060	273098	167997	159335	209447	205095	280226	207279	221516	242027	212649	166334	231697	210546	181021	228474	256612
Docosanoic Acid	C22 H44 O2	340.335	10.794	339.327	1.49662	HMDB0304269	Lipids and lipid-like molecules	Fatty Acyls	Fatty acids and conjugates	Full match	No results	No results	Lipids and lipid-like molecules	Fatty Acyls	Fatty acids and conjugates	Very long-chain fatty acids	3.28672e+06	2.20877e+06	420640	285452	76835.8	75377.7	543618	726051	503630	184709	81695	35636.8	100994	61116.1	179017	327144	862298	1.94017e+06	408443	191214	105560	77883	397261	613967	1.18892e+06	409948	561945	476740	1.71859e+06	1.27053e+06	158267	145330	408102
1-Methylhistidine	C7 H11 N3 O2	169.086	1.264	170.093	2.9181	HMDB0000001	Organic acids and derivatives	Carboxylic acids and derivatives	Amino acids, peptides, and analogues	Full match	Full match	Full match	Organic acids and derivatives	Carboxylic acids and derivatives	Amino acids, peptides, and analogues	Histidine and derivatives	2.23118e+07	5.11461e+07	2.62374e+07	2.55931e+07	1.32071e+07	1.44007e+07	2.69451e+07	1.21771e+07	1.53969e+07	1.93213e+07	4.76911e+07	3.90073e+07	1.74137e+07	5.58319e+07	1.7702e+07	1.80143e+07	1.52883e+07	1.11676e+07	1.69998e+07	1.50642e+07	1.82287e+07	2.01447e+07	1.52585e+07	2.86459e+07	5.67911e+07	2.24835e+07	1.88722e+07	1.65364e+07	1.94419e+07	1.76988e+07	1.89873e+07	2.00342e+07	2.61826e+07
Desoxycortone	C21 H30 O3	330.22	5.829	331.227	1.89323	HMDB0000016	Lipids and lipid-like molecules	Steroids and steroid derivatives	Hydroxysteroids	Full match	No results	Full match	Lipids and lipid-like molecules	Steroids and steroid derivatives	Hydroxysteroids	21-hydroxysteroids	2.70618e+06	3.41303e+06	2.7023e+06	3.01719e+06	3.0245e+06	1.2409e+06	1.58253e+06	4.7941e+06	1.99286e+06	1.2189e+06	2.98356e+06	3.10853e+06	2.55184e+06	4.16062e+06	2.58001e+06	2.158e+06	3.5546e+06	1.41692e+06	3.30079e+06	2.97958e+06	1.74302e+06	1.01408e+06	2.36756e+06	3.02129e+06	1.29637e+06	3.0371e+06	1.08471e+06	1.19137e+06	3.22964e+06	3.57537e+06	2.23708e+06	2.23924e+06	2.76809e+06
4-Pyridoxic acid	C8 H9 N O4	183.054	3.431	184.061	3.6177	HMDB0000017	Organoheterocyclic compounds	Pyridines and derivatives	Pyridinecarboxylic acids and derivatives	Full match	Full match	Full match	Organoheterocyclic compounds	Pyridines and derivatives	Pyridinecarboxylic acids and derivatives	Pyridinecarboxylic acids	3.73947e+06	3.55736e+06	3.68413e+06	3.62711e+06	3.76491e+06	3.78291e+06	3.77636e+06	3.30545e+06	3.76131e+06	3.89168e+06	3.65073e+06	3.9126e+06	3.81671e+06	4.26472e+06	3.80809e+06	3.69909e+06	3.75592e+06	3.96093e+06	4.05271e+06	3.72417e+06	4.27904e+06	3.66896e+06	3.91804e+06	4.07449e+06	3.70946e+06	3.79266e+06	3.85517e+06	3.61745e+06	3.9955e+06	3.61484e+06	3.59022e+06	3.72994e+06	4.01843e+06
Androsterone	C19 H30 O2	290.225	7.131	291.232	2.06668	HMDB0000031	Lipids and lipid-like molecules	Steroids and steroid derivatives	Androstane steroids	Full match	No results	Full match	Lipids and lipid-like molecules	Steroids and steroid derivatives	Androstane steroids	Androgens and derivatives	414587	420680	264170	223828	213086	200966	229446	242964	285015	241497	461996	310387	815899	217087	690817	344065	227992	176776	172738	148407	222144	185009	225925	211897	168543	203626	330974	197866	240889	238823	390680	1.41251e+06	475995
Betaine	C5 H11 N O2	117.079	1.324	118.087	3.941	HMDB0000043	Organic acids and derivatives	Carboxylic acids and derivatives	Amino acids, peptides, and analogues	Full match	Full match	Full match	Organic acids and derivatives	Carboxylic acids and derivatives	Amino acids, peptides, and analogues	Alpha amino acids	9.04874e+08	6.61996e+08	6.00479e+08	1.01407e+09	1.34956e+09	9.89388e+08	8.17988e+08	1.01872e+09	1.08637e+09	1.05308e+09	1.08607e+09	8.588e+08	1.46049e+09	1.04252e+09	8.84259e+08	9.78304e+08	7.90346e+08	1.12695e+09	5.32001e+08	9.76411e+08	7.10849e+08	8.02385e+08	1.17301e+09	6.39793e+08	5.86498e+08	1.15432e+09	8.87827e+08	8.80619e+08	8.09716e+08	8.29412e+08	6.53658e+08	7.21049e+08	1.30437e+09
L-Ascorbate	C6 H8 O6	176.033	1.408	177.04	2.56785	HMDB0000044	Organoheterocyclic compounds	Dihydrofurans	Furanones	No results	No results	Full match	Organoheterocyclic compounds	Dihydrofurans	Furanones	Butenolides	1.31735e+07	1.56757e+07	1.04651e+06	9.50878e+06	1.81667e+07	1.86498e+07	2.20021e+06	6.41935e+06	1.97319e+07	1.08591e+07	1.41765e+07	1.23566e+07	9.39797e+06	1.15977e+07	1.29213e+07	1.16217e+07	1.05022e+07	2.12271e+07	1.41003e+07	6.11213e+06	1.44816e+07	1.39521e+07	2.43977e+06	1.78515e+07	2.35602e+07	7.56982e+06	4.14264e+06	1.83571e+07	9.19468e+06	1.00139e+07	4.21221e+06	4.5835e+06	4.62913e+06
DL-Carnitine	C7 H15 N O3	161.106	1.479	162.113	3.76561	HMDB0000062	Organic nitrogen compounds	Organonitrogen compounds	Quaternary ammonium salts	Full match	Full match	Full match	Organic nitrogen compounds	Organonitrogen compounds	Quaternary ammonium salts	Carnitines	2.48592e+07	2.33395e+07	2.36874e+07	2.63864e+07	2.51478e+07	3.16456e+07	3.02512e+07	2.15392e+07	2.31585e+07	3.43188e+07	3.3813e+07	1.38464e+07	3.26003e+07	3.10821e+07	2.76286e+07	1.97249e+07	3.61951e+07	2.07307e+07	3.27362e+07	2.96184e+07	1.45861e+07	2.44214e+07	9.80016e+06	2.05979e+07	2.40417e+07	1.12742e+07	1.43599e+07	1.52684e+07	2.7134e+07	2.84795e+07	2.80115e+07	3.02805e+07	2.50886e+07
L-Carnitine	C7 H15 N O3	161.106	1.893	162.113	3.64147	HMDB0000062	Organic nitrogen compounds	Organonitrogen compounds	Quaternary ammonium salts	No results	No results	Full match	Organic nitrogen compounds	Organonitrogen compounds	Quaternary ammonium salts	Carnitines	6.43457e+06	6.78168e+06	7.02576e+06	7.24878e+06	7.4794e+06	7.89388e+06	7.64823e+06	5.63195e+06	6.12407e+06	8.57775e+06	8.5331e+06	6.23697e+06	8.54463e+06	7.86769e+06	6.73972e+06	5.51304e+06	7.46884e+06	5.4159e+06	6.92368e+06	6.33352e+06	6.99161e+06	5.6702e+06	5.13269e+06	4.84017e+06	5.00462e+06	6.33657e+06	5.53194e+06	3.46784e+06	6.132e+06	7.60559e+06	5.58412e+06	7.31611e+06	9.7731e+06
Cortisol	C21 H30 O5	362.21	5.973	363.217	2.61158	HMDB0000063	Lipids and lipid-like molecules	Steroids and steroid derivatives	Hydroxysteroids	Full match	Full match	Full match	Lipids and lipid-like molecules	Steroids and steroid derivatives	Hydroxysteroids	21-hydroxysteroids	5.98604e+06	1.09549e+07	9.86516e+06	8.72371e+06	8.98649e+06	7.02938e+06	2.60691e+07	1.29584e+07	1.55985e+07	1.39043e+07	1.18242e+07	2.14348e+07	1.39866e+07	2.27881e+07	2.74199e+07	2.05581e+07	1.62459e+07	1.48028e+07	3.7157e+07	2.31922e+07	1.84506e+07	1.14325e+07	3.73686e+07	1.79908e+07	8.24771e+06	1.11116e+07	1.30059e+07	1.7887e+07	8.74787e+06	2.18546e+07	2.2134e+07	6.70807e+06	1.50787e+07
Pipecolic acid	C6 H11 N O2	129.08	1.828	130.087	4.11692	HMDB0000070	Organic acids and derivatives	Carboxylic acids and derivatives	Amino acids, peptides, and analogues	Full match	Full match	Full match	Organic acids and derivatives	Carboxylic acids and derivatives	Amino acids, peptides, and analogues	Alpha amino acids	1.93907e+08	2.10378e+08	2.3139e+08	7.53491e+08	1.69902e+08	2.32176e+08	2.92906e+08	2.15256e+08	2.60264e+08	2.65498e+08	2.57677e+08	1.8346e+08	1.77653e+08	2.64682e+08	2.33671e+08	2.32454e+08	1.7449e+08	3.89695e+08	2.74739e+08	1.23234e+08	3.49315e+08	1.49182e+08	3.33559e+08	3.24183e+08	4.57483e+08	1.47356e+08	2.03765e+08	1.92064e+08	1.23232e+08	4.09138e+08	1.0022e+08	1.43374e+08	5.25933e+08
Homogentisic Acid	C8 H8 O4	168.043	6.798	169.05	4.41118	HMDB0000130	Benzenoids	Benzene and substituted derivatives	Phenylacetic acids	No results	No results	Full match	Benzenoids	Benzene and substituted derivatives	Phenylacetic acids	2(hydroxyphenyl)acetic acids	132469	137100	2.88617e+06	1.18838e+06	3.36495e+06	95176.7	110936	6.67125e+06	132983	89804.2	529464	116158	91008.9	827995	109229	135085	76237.7	431182	71688.1	91768.3	6.89025e+06	69465.9	409279	631839	623757	309205	344118	522983	270910	885725	297966	4.05716e+06	322810
Guanine	C5 H5 N5 O	151.05	3.251	152.057	3.77506	HMDB0000132	Organoheterocyclic compounds	Imidazopyrimidines	Purines and purine derivatives	Full match	Full match	Full match	Organoheterocyclic compounds	Imidazopyrimidines	Purines and purine derivatives	Purines and purine derivatives	744698	1.24309e+06	605937	1.51288e+06	1.28857e+07	810305	895777	956846	918692	6.12681e+06	2.12923e+07	670994	1.99508e+06	1.5254e+06	696135	687501	927168	3.01771e+06	1.7367e+06	859003	768741	1.22819e+06	713468	1.02478e+06	5.73495e+06	6.22058e+06	657644	4.78252e+06	462981	1.17632e+06	863473	697599	1.49415e+06
L-Glutamic acid	C5 H9 N O4	147.053	1.314	148.061	2.19126	HMDB0000148	Organic acids and derivatives	Carboxylic acids and derivatives	Amino acids, peptides, and analogues	Full match	Full match	Full match	Organic acids and derivatives	Carboxylic acids and derivatives	Amino acids, peptides, and analogues	Glutamic acid and derivatives	6.66791e+07	7.91724e+07	7.55861e+07	5.87508e+07	3.16475e+07	7.24379e+07	8.98881e+07	8.95845e+07	7.77656e+07	4.73857e+07	5.39539e+07	5.25473e+07	1.07749e+08	7.52033e+07	1.05692e+08	1.31043e+08	1.29328e+08	3.45005e+07	1.38704e+08	1.42164e+08	1.25488e+08	3.99695e+07	1.32457e+08	3.6475e+07	2.99806e+07	5.51288e+07	7.5541e+07	2.62238e+07	9.30885e+07	7.65666e+07	1.24173e+08	1.19454e+08	5.49374e+07
Hypoxanthine	C5 H4 N4 O	136.039	1.907	137.046	2.64081	HMDB0000157	Organoheterocyclic compounds	Imidazopyrimidines	Purines and purine derivatives	Full match	Full match	Full match	Organoheterocyclic compounds	Imidazopyrimidines	Purines and purine derivatives	Hypoxanthines	2.60237e+08	4.20588e+08	3.5434e+08	4.62502e+08	5.19799e+08	3.38366e+08	3.2184e+08	4.0245e+08	6.10821e+08	2.04765e+08	2.09164e+08	3.14967e+08	5.0181e+08	3.36689e+08	6.10966e+08	6.98472e+08	8.61078e+08	2.66836e+08	1.43649e+09	8.68128e+08	4.53867e+08	3.38223e+08	7.58252e+08	3.99179e+08	3.52886e+08	1.69055e+08	5.67788e+08	5.77919e+08	4.99388e+08	7.92032e+08	7.91558e+08	6.7214e+08	4.07005e+08
L-Tyrosine	C9 H11 N O3	181.074	2.472	182.082	2.41221	HMDB0000158	Organic acids and derivatives	Carboxylic acids and derivatives	Amino acids, peptides, and analogues	Full match	Full match	Full match	Organic acids and derivatives	Carboxylic acids and derivatives	Amino acids, peptides, and analogues	Tyrosine and derivatives	5.88627e+08	5.32944e+08	7.66454e+08	7.01484e+08	7.45643e+08	1.00551e+09	6.09915e+08	5.96692e+08	7.33946e+08	5.34333e+08	9.61089e+08	4.75111e+08	6.4897e+08	7.22068e+08	3.30775e+08	5.52465e+08	4.26658e+08	4.89932e+08	6.95647e+07	7.44549e+08	8.72741e+08	5.49084e+08	6.40936e+08	5.42565e+08	5.96008e+08	4.72935e+08	4.89818e+08	5.21215e+08	4.48186e+08	8.27066e+08	4.19475e+08	9.21041e+08	6.76351e+08
L-Phenylalanine	C9 H11 N O2	165.079	4.916	166.087	1.52296	HMDB0000159	Organic acids and derivatives	Carboxylic acids and derivatives	Amino acids, peptides, and analogues	Full match	Full match	Full match	Organic acids and derivatives	Carboxylic acids and derivatives	Amino acids, peptides, and analogues	Phenylalanine and derivatives	1.57353e+09	1.6647e+09	1.56106e+08	7.74313e+08	2.25967e+09	2.4432e+09	2.35159e+09	1.84221e+09	2.32014e+09	1.3595e+09	2.07911e+09	1.75928e+09	2.14708e+09	2.07252e+09	2.28805e+09	1.80706e+09	2.17827e+09	1.84647e+09	2.3424e+09	2.44343e+09	2.47923e+09	2.10027e+09	3.14008e+09	1.923e+09	2.22518e+09	1.89331e+09	1.84886e+09	1.49542e+09	1.57996e+09	2.17466e+09	2.19594e+09	1.55357e+09	2.26096e+09
Threonine	C4 H9 N O3	119.059	1.308	120.066	4.67714	HMDB0000167	Organic acids and derivatives	Carboxylic acids and derivatives	Amino acids, peptides, and analogues	Full match	Full match	Full match	Organic acids and derivatives	Carboxylic acids and derivatives	Amino acids, peptides, and analogues	D-alpha-amino acids	5.47828e+07	5.19939e+07	6.25896e+07	4.73772e+07	7.37591e+07	8.37135e+07	6.92523e+07	6.53526e+07	4.27811e+07	6.27628e+07	8.90752e+07	3.27545e+07	9.20144e+07	7.58396e+07	4.43491e+07	4.51925e+07	4.38746e+07	7.22995e+07	7.39804e+07	7.10215e+07	6.15565e+07	7.31465e+07	7.12573e+07	4.17284e+07	6.18714e+07	6.51822e+07	4.52533e+07	3.94962e+07	6.7621e+07	5.86117e+07	3.72541e+07	5.86223e+07	4.80268e+07
L-Asparagine	C4 H8 N2 O3	132.054	1.267	155.043	0.286884	HMDB0000168	Organic acids and derivatives	Carboxylic acids and derivatives	Amino acids, peptides, and analogues	No results	No results	Full match	Organic acids and derivatives	Carboxylic acids and derivatives	Amino acids, peptides, and analogues	Asparagine and derivatives	8.94125e+06	8.20054e+06	8.39816e+06	7.88334e+06	1.01674e+07	9.71538e+06	1.09043e+07	1.13051e+07	9.95138e+06	7.52548e+06	9.53168e+06	7.05298e+06	1.1025e+07	1.33347e+07	8.30067e+06	9.89241e+06	1.03129e+07	1.22029e+07	1.17575e+07	1.22671e+07	1.27338e+07	1.03009e+07	1.32271e+07	8.60448e+06	9.91554e+06	7.79067e+06	8.79491e+06	8.05016e+06	7.47364e+06	9.99715e+06	1.05563e+07	7.84754e+06	1.3431e+07
L-Histidine	C6 H9 N3 O2	155.07	1.259	156.077	3.44021	HMDB0000177	Organic acids and derivatives	Carboxylic acids and derivatives	Amino acids, peptides, and analogues	Full match	Full match	Full match	Organic acids and derivatives	Carboxylic acids and derivatives	Amino acids, peptides, and analogues	Histidine and derivatives	6.57998e+07	6.65511e+07	4.89618e+07	5.66539e+07	6.36825e+07	6.73688e+07	6.47628e+07	6.66799e+07	5.69282e+07	5.17152e+07	7.4526e+07	5.53482e+07	7.40167e+07	7.89419e+07	5.88282e+07	7.14578e+07	7.06087e+07	6.04036e+07	6.36099e+07	6.77215e+07	6.92071e+07	6.95009e+07	7.44833e+07	5.13278e+07	5.88635e+07	4.89874e+07	8.39254e+07	7.95676e+07	5.65374e+07	6.83378e+07	7.09232e+07	6.67177e+07	5.33327e+07
L-lysine	C6 H14 N2 O2	146.106	1.254	147.113	1.93225	HMDB0000182	Organic acids and derivatives	Carboxylic acids and derivatives	Amino acids, peptides, and analogues	No results	No results	Full match	Organic acids and derivatives	Carboxylic acids and derivatives	Amino acids, peptides, and analogues	L-alpha-amino acids	9.52642e+06	8.5504e+06	1.22171e+07	5.45438e+06	8.59018e+06	8.58098e+06	9.50011e+06	8.58594e+06	5.91815e+06	5.57843e+06	1.30934e+07	5.98591e+06	7.03726e+06	1.02175e+07	8.85898e+06	9.37669e+06	8.42661e+06	8.01603e+06	6.78047e+06	9.11814e+06	1.10278e+07	7.3745e+06	8.72959e+06	5.78399e+06	1.06803e+07	7.12654e+06	7.77407e+06	6.72275e+06	8.57551e+06	1.07016e+07	8.60559e+06	1.00886e+07	7.17696e+06
L-Cystine	C6 H12 N2 O4 S2	240.024	1.263	241.031	2.00453	HMDB0000192	Organic acids and derivatives	Carboxylic acids and derivatives	Amino acids, peptides, and analogues	Full match	Full match	Full match	Organic acids and derivatives	Carboxylic acids and derivatives	Amino acids, peptides, and analogues	L-cysteine-S-conjugates	9.36404e+06	1.23354e+07	1.20771e+07	1.07464e+07	9.68977e+06	6.4355e+06	9.15946e+06	9.79673e+06	1.16928e+07	1.35555e+07	9.6555e+06	1.09964e+07	1.50939e+07	1.71656e+07	9.1886e+06	1.07976e+07	7.59413e+06	1.24863e+07	1.27936e+07	7.75721e+06	1.13229e+07	1.15566e+07	7.4659e+06	9.6403e+06	7.86298e+06	9.5329e+06	8.31944e+06	7.74742e+06	1.0233e+07	8.58558e+06	1.07377e+07	9.97924e+06	9.5981e+06
Inosine	C10 H12 N4 O5	268.081	3.258	269.088	1.2329	HMDB0000195	Nucleosides, nucleotides, and analogues	Purine nucleosides	-	Full match	Full match	Full match	Nucleosides, nucleotides, and analogues	Purine nucleosides	Not available	Purine nucleosides	53022.1	96044.4	23296.7	120494	5.1482e+06	31439.3	81436.4	117900	111796	1.06179e+06	6.74774e+06	60705.7	565874	515656	243212	201938	159491	2.49103e+06	1.9816e+06	144752	108001	218434	97574.5	242912	3.98133e+06	1.56194e+06	158648	3.10184e+06	120163	396065	329353	163100	292480
Oleic acid	C18 H34 O2	282.257	9.338	283.264	2.54971	HMDB0000207	Lipids and lipid-like molecules	Fatty Acyls	Fatty acids and conjugates	Full match	No results	No results	Lipids and lipid-like molecules	Fatty Acyls	Fatty acids and conjugates	Long-chain fatty acids	3.01641e+06	3.00929e+06	2.68139e+06	3.31802e+06	3.74861e+06	2.60181e+06	2.63441e+06	2.30768e+06	3.21804e+06	2.31873e+06	2.60613e+06	1.93334e+06	3.25285e+06	1.85964e+06	2.55089e+06	2.26074e+06	2.10675e+06	1.96152e+06	2.08017e+06	1.93712e+06	1.91178e+06	2.24454e+06	2.15005e+06	1.84846e+06	1.79151e+06	1.89375e+06	1.9653e+06	1.9328e+06	1.81748e+06	2.23502e+06	1.65283e+06	2.04598e+06	2.20601e+06
Ornithine	C5 H12 N2 O2	132.09	1.156	133.098	4.48464	HMDB0000214	Organic acids and derivatives	Carboxylic acids and derivatives	Amino acids, peptides, and analogues	Full match	Full match	Full match	Organic acids and derivatives	Carboxylic acids and derivatives	Amino acids, peptides, and analogues	Alpha amino acids	3.00585e+07	3.01937e+07	4.69984e+07	3.33539e+07	2.62472e+07	4.71289e+07	4.36135e+07	4.9652e+07	3.68816e+07	2.14882e+07	2.84719e+07	2.39954e+07	3.93571e+07	4.0072e+07	2.69093e+07	3.17888e+07	3.43041e+07	1.67891e+07	3.04171e+07	3.79713e+07	5.30373e+07	2.74991e+07	4.58558e+07	2.75808e+07	1.95599e+07	3.67363e+07	2.01788e+07	1.47756e+07	3.49242e+07	3.96849e+07	3.84552e+07	3.645e+07	2.57196e+07
Palmitoylcarnitine	C23 H45 N O4	399.336	7.877	400.343	2.73224	HMDB0000222	Lipids and lipid-like molecules	Fatty Acyls	Fatty acid esters	Full match	Not the top hit	Full match	Lipids and lipid-like molecules	Fatty Acyls	Fatty acid esters	Acyl carnitines	1.35022e+08	1.0347e+08	6.53407e+07	1.20606e+08	7.96984e+07	7.52855e+07	6.40995e+07	8.15482e+07	1.49995e+08	6.59027e+07	7.67996e+07	8.66699e+07	4.48782e+07	6.87024e+07	1.14856e+08	1.00013e+08	9.73337e+07	6.46783e+07	1.35998e+08	6.26552e+07	1.10162e+08	5.62414e+07	1.0038e+08	4.77187e+07	3.79515e+07	7.16756e+07	9.72145e+07	4.55755e+07	1.08537e+08	8.05813e+07	1.02937e+08	8.62818e+07	6.40835e+07
Riboflavin	C17 H20 N4 O6	376.139	5.313	377.146	1.15819	HMDB0000244	Organoheterocyclic compounds	Pteridines and derivatives	Alloxazines and isoalloxazines	Full match	Full match	Full match	Organoheterocyclic compounds	Pteridines and derivatives	Alloxazines and isoalloxazines	Flavins	1.41004e+06	466489	688014	1.03999e+06	1.44827e+06	749966	958194	3.57221e+06	881416	782374	551709	3.62195e+06	1.19796e+06	4.41288e+06	1.81509e+06	1.66019e+06	2.37211e+06	701134	1.8818e+06	1.11381e+06	2.16267e+06	1.31092e+06	828730	867720	815421	1.10371e+06	1.01322e+06	1.03229e+06	398667	1.26683e+06	1.38299e+06	1.01381e+06	708978
Serotonin	C10 H12 N2 O	176.095	5.042	159.092	2.08408	HMDB0000259	Organoheterocyclic compounds	Indoles and derivatives	Tryptamines and derivatives	No results	No results	Full match	Organoheterocyclic compounds	Indoles and derivatives	Tryptamines and derivatives	Serotonins	695454	743876	756233	754433	480021	168284	358734	381317	138058	154021	318936	490382	550725	238054	420256	344811	946615	119448	642017	1.19004e+06	741634	293273	654032	498108	506501	321226	487720	324833	540540	537171	425949	301989	301174
L-Pyroglutamic acid	C5 H7 N O3	129.043	2.118	130.05	4.23826	HMDB0000267	Organic acids and derivatives	Carboxylic acids and derivatives	Amino acids, peptides, and analogues	Full match	Full match	Full match	Organic acids and derivatives	Carboxylic acids and derivatives	Amino acids, peptides, and analogues	Alpha amino acids and derivatives	2.21891e+08	2.3042e+08	2.07286e+08	2.08629e+08	1.37696e+08	1.26923e+08	2.31477e+08	2.45824e+08	1.468e+08	1.1033e+08	1.37921e+08	1.22033e+08	2.4034e+08	1.97043e+08	2.97811e+08	2.566e+08	2.69038e+08	1.27844e+08	2.72393e+08	2.63075e+08	3.01631e+08	9.12217e+07	3.61225e+08	1.655e+08	9.78239e+07	1.66254e+08	1.0881e+08	9.72124e+07	2.13913e+08	1.67829e+08	1.99701e+08	2.11512e+08	1.0789e+08
2,6-Dihydroxypurine	C5 H4 N4 O2	152.034	4.678	153.041	3.77964	HMDB0000292	Organoheterocyclic compounds	Imidazopyrimidines	Purines and purine derivatives	No results	No results	Full match	Organoheterocyclic compounds	Imidazopyrimidines	Purines and purine derivatives	Hypoxanthines	118168	209202	157308	232936	78208.6	351447	161163	557742	330122	148589	133482	165639	113921	159350	239732	288251	393168	75250	552650	458816	348034	73965.4	285852	93057.7	85065.1	88275	186504	106093	214011	303138	460344	265324	228093
Vitamin A	C20 H30 O	286.23	9.699	287.237	0.958741	HMDB0000305	Lipids and lipid-like molecules	Prenol lipids	Retinoids	No results	No results	Full match	Lipids and lipid-like molecules	Prenol lipids	Retinoids	Retinoids	2.28432e+06	2.95206e+06	1.63695e+06	2.70044e+06	1.1417e+06	1.08209e+06	2.57202e+06	4.67729e+06	3.35573e+06	1.30322e+06	1.316e+06	2.56791e+06	2.71099e+06	2.10411e+06	2.50061e+06	3.10555e+06	4.26221e+06	1.38583e+06	4.79056e+06	1.8354e+06	2.92882e+06	1.03053e+06	3.72898e+06	1.38394e+06	1.09385e+06	1.36473e+06	2.84502e+06	1.57678e+06	2.62468e+06	1.9542e+06	2.64111e+06	3.64773e+06	2.15135e+06
2-Methylpentanedioic acid	C6 H10 O4	146.058	1.38	147.066	3.97924	HMDB0000422	Lipids and lipid-like molecules	Fatty Acyls	Fatty acids and conjugates	No results	No results	Full match	Lipids and lipid-like molecules	Fatty Acyls	Fatty acids and conjugates	Hydroxy fatty acids	3.56598e+06	3.58202e+06	3.76013e+06	3.49308e+06	3.15863e+06	2.99753e+06	3.13505e+06	3.08327e+06	5.31671e+06	3.15188e+06	3.12348e+06	3.97055e+06	4.25797e+06	4.63625e+06	3.10987e+06	3.23803e+06	3.44575e+06	3.15016e+06	3.17209e+06	3.05112e+06	3.26768e+06	2.68851e+06	5.61069e+06	3.67873e+06	2.97198e+06	3.03952e+06	3.17886e+06	2.65016e+06	3.32947e+06	5.95854e+06	3.19281e+06	4.16898e+06	3.27634e+06
5-Hydroxylysine	C6 H14 N2 O3	162.101	1.156	163.108	1.71309	HMDB0000450	Organic acids and derivatives	Carboxylic acids and derivatives	Amino acids, peptides, and analogues	Full match	Full match	Full match	Organic acids and derivatives	Carboxylic acids and derivatives	Amino acids, peptides, and analogues	L-alpha-amino acids	65020.9	131609	1.00928e+07	132417	175913	136199	497202	88447	93453.4	87225.9	330526	189636	150246	671348	249651	84219.8	127689	159516	151743	106248	110392	91149.6	201302	209958	779937	213031	74932.4	518647	274382	81525.9	98589.4	192386	179178
Allantoin	C4 H6 N4 O3	158.043	1.131	159.051	3.10073	HMDB0000462	Organoheterocyclic compounds	Azoles	Imidazoles	No results	No results	Full match	Organoheterocyclic compounds	Azoles	Imidazoles	Imidazoles	2.30646e+07	3.47738e+07	3.11158e+07	2.8975e+07	2.77232e+07	3.19082e+07	3.4444e+07	3.06546e+07	2.74555e+07	2.78001e+07	2.8632e+07	3.03059e+07	2.72546e+07	3.12514e+07	3.54569e+07	2.80519e+07	2.47604e+07	2.94955e+07	2.82494e+07	2.63039e+07	2.96684e+07	2.38596e+07	3.05503e+07	3.04583e+07	2.6779e+07	3.37846e+07	2.36589e+07	2.53338e+07	2.88622e+07	3.29056e+07	2.75982e+07	2.83104e+07	2.82178e+07
Skatole	C9 H9 N	131.074	5.179	132.081	3.05715	HMDB0000466	Organoheterocyclic compounds	Indoles and derivatives	Indoles	Full match	No results	Full match	Organoheterocyclic compounds	Indoles and derivatives	Indoles	3-methylindoles	7.22379e+07	7.76257e+07	7.90566e+07	9.99196e+07	9.75396e+07	1.11561e+08	7.75543e+07	9.14267e+07	8.62249e+07	7.87038e+07	1.16143e+08	8.7425e+07	7.72918e+07	9.48595e+07	1.09426e+08	7.15337e+07	8.06427e+07	9.60258e+07	1.47357e+08	8.66458e+07	1.30752e+08	1.05503e+08	1.07105e+08	9.07294e+07	9.61886e+07	9.89556e+07	1.01699e+08	6.24805e+07	7.33887e+07	9.05486e+07	8.71422e+07	7.21563e+07	8.47288e+07
3-Methylindole	C9 H9 N	131.074	5.768	132.081	4.96448	HMDB0000466	Organoheterocyclic compounds	Indoles and derivatives	Indoles	No results	No results	Full match	Organoheterocyclic compounds	Indoles and derivatives	Indoles	3-methylindoles	561499	845164	719900	601757	712953	577805	1.22453e+06	498764	1.24106e+06	722352	1.82536e+06	1.73256e+06	430432	771287	507009	747514	4.91171e+06	916189	1.12858e+06	960515	631776	484690	679490	1.09087e+06	1.17492e+06	4.50947e+06	1.12741e+06	574695	1.46081e+06	726466	859309	1.50832e+06	418941
L-5-Hydroxytryptophan	C11 H12 N2 O3	220.086	3.69	221.093	4.17001	HMDB0000472	Organoheterocyclic compounds	Indoles and derivatives	Tryptamines and derivatives	Full match	No results	Full match	Organoheterocyclic compounds	Indoles and derivatives	Tryptamines and derivatives	Serotonins	1.01864e+06	2.68214e+06	3.48078e+06	672083	2.24889e+06	1.23986e+06	2.64186e+06	2.47748e+06	2.67032e+06	3.59439e+06	1.26409e+06	1.348e+06	2.50899e+06	2.92924e+06	2.18513e+06	1.25914e+06	1.22936e+06	2.07647e+06	2.24636e+06	3.08147e+06	3.76064e+06	1.72112e+06	4.05527e+06	2.15972e+06	3.02066e+06	3.4619e+06	3.57982e+06	1.72085e+06	2.49424e+06	4.06414e+06	3.86153e+06	2.00827e+06	2.90533e+06
5-Hydroxytryptophan	C11 H12 N2 O3	220.086	3.797	221.093	4.17001	HMDB0000472	Organoheterocyclic compounds	Indoles and derivatives	Tryptamines and derivatives	No results	No results	Full match	Organoheterocyclic compounds	Indoles and derivatives	Tryptamines and derivatives	Serotonins	1.70865e+06	2.34936e+06	3.08755e+06	1.63945e+06	2.93582e+06	2.16233e+06	3.04159e+06	2.26439e+06	2.82046e+06	3.24168e+06	2.79562e+06	1.45866e+06	2.89449e+06	3.49054e+06	2.62199e+06	1.59544e+06	2.41327e+06	2.83086e+06	2.34692e+06	2.917e+06	3.54987e+06	1.58412e+06	3.42392e+06	1.72018e+06	2.25164e+06	2.58817e+06	2.77735e+06	1.48613e+06	2.31827e+06	3.86362e+06	4.04035e+06	2.12456e+06	3.07022e+06
3-Methylhistidine	C7 H11 N3 O2	169.086	1.189	170.093	3.68695	HMDB0000479	Organic acids and derivatives	Carboxylic acids and derivatives	Amino acids, peptides, and analogues	Full match	Full match	Full match	Organic acids and derivatives	Carboxylic acids and derivatives	Amino acids, peptides, and analogues	Histidine and derivatives	2.15734e+07	5.38536e+07	2.58887e+07	2.47018e+07	1.29127e+07	1.41341e+07	2.72943e+07	1.18263e+07	1.47397e+07	1.89566e+07	4.93017e+07	3.99167e+07	1.67847e+07	5.70087e+07	1.67911e+07	1.75485e+07	1.44968e+07	1.08576e+07	1.61331e+07	1.43274e+07	1.73248e+07	1.9857e+07	1.54167e+07	2.87516e+07	6.18005e+07	2.36411e+07	1.76013e+07	1.53084e+07	1.84408e+07	1.71854e+07	1.77683e+07	2.06994e+07	2.50835e+07
4-Hydroxybenzoic acid	C7 H6 O3	138.032	5.536	139.039	3.52055	HMDB0000500	Benzenoids	Benzene and substituted derivatives	Benzoic acids and derivatives	No results	No results	Full match	Benzenoids	Benzene and substituted derivatives	Benzoic acids and derivatives	Hydroxybenzoic acid derivatives	950335	744408	1.22917e+06	1.07771e+06	2.04406e+06	823492	977618	8.78132e+06	1.01152e+06	831003	1.44502e+06	1.00447e+06	900632	1.32235e+06	797725	926443	950625	889670	908659	1.10628e+06	4.29007e+06	1.14239e+06	1.07498e+06	1.5424e+06	705473	1.16683e+06	1.32803e+06	1.05128e+06	1.00492e+06	1.59863e+06	904198	1.63166e+06	1.23824e+06
(3-Methoxy-4-hydroxyphenyl)ethylene glycol sulfate	C9 H12 O7 S	264.032	5.94	265.039	4.8717	HMDB0000559	Organic acids and derivatives	Organic sulfuric acids and derivatives	Arylsulfates	No results	No results	Full match					329821	278477	199134	277414	235422	272884	211279	305621	364639	277517	298502	255872	256333	215051	279029	552200	401350	192324	348867	212512	292879	284943	310458	274572	264952	213068	325737	145419	204863	185871	273715	274265	401019
Creatinine	C4 H7 N3 O	113.059	1.343	114.067	4.40616	HMDB0000562	Organic acids and derivatives	Carboxylic acids and derivatives	Amino acids, peptides, and analogues	Full match	Full match	Full match	Organic acids and derivatives	Carboxylic acids and derivatives	Amino acids, peptides, and analogues	Alpha amino acids and derivatives	3.53503e+08	3.79001e+08	4.85066e+08	3.97628e+08	3.12714e+08	4.11789e+08	4.46755e+08	4.37766e+08	4.34428e+08	4.13711e+08	4.74713e+08	4.68064e+08	4.8087e+08	5.911e+08	5.53681e+08	4.4544e+08	4.01597e+08	3.59382e+08	4.44661e+08	4.23694e+08	5.23535e+08	4.21522e+08	4.42535e+08	5.25195e+08	3.06669e+08	4.54421e+08	3.28791e+08	3.67015e+08	4.74962e+08	4.70178e+08	3.5974e+08	4.059e+08	4.62137e+08
Carbocysteine	C5 H9 N O4 S	179.026	1.4	180.033	2.40878	HMDB0000574	Organic acids and derivatives	Carboxylic acids and derivatives	Amino acids, peptides, and analogues	No results	Full match	No results	Organic acids and derivatives	Carboxylic acids and derivatives	Amino acids, peptides, and analogues	Cysteine and derivatives	73539.7	88171.4	129674	92445.4	158925	103467	99020.2	133150	157869	191822	297775	276908	416949	332676	272215	259258	262354	273846	274049	289026	237752	274050	323851	318973	370230	404801	268552	249175	284778	345424	308178	300846	393593
L-cysteine	C3 H7 N O2 S	121.02	1.338	122.027	2.64863	HMDB0000574	Organic acids and derivatives	Carboxylic acids and derivatives	Amino acids, peptides, and analogues	No results	No results	Full match	Organic acids and derivatives	Carboxylic acids and derivatives	Amino acids, peptides, and analogues	Cysteine and derivatives	1.46658e+06	162114	176733	176822	178762	1.12074e+06	176097	179722	1.28495e+06	180678	205069	174948	241070	199442	124894	165136	161494	188901	167604	168536	146222	164996	157355	146806	158690	165420	163136	176068	154177	193769	188977	156414	209033
Decanoylcarnitine	C17 H33 N O4	315.242	6.222	316.249	2.76444	HMDB0000651	Lipids and lipid-like molecules	Fatty Acyls	Fatty acid esters	Full match	Invalid mass	No results	Lipids and lipid-like molecules	Fatty Acyls	Fatty acid esters	Acyl carnitines	1.31583e+08	1.92396e+08	1.16934e+07	1.74516e+08	3.16988e+07	6.52234e+07	1.52955e+08	8.42238e+07	1.46727e+08	2.19617e+07	6.00083e+07	3.49942e+07	5.01841e+07	3.76595e+07	1.37644e+08	9.51789e+07	1.11266e+08	4.53904e+07	1.1236e+08	7.25397e+07	7.39597e+07	1.33612e+07	8.5208e+07	8.1635e+06	3.67044e+07	2.65116e+07	5.50595e+07	9.31739e+07	9.73501e+07	1.53366e+07	8.22035e+07	8.45873e+07	2.6234e+07
Homoarginine	C7 H16 N4 O2	188.128	1.276	189.135	2.6272	HMDB0000670	Organic acids and derivatives	Carboxylic acids and derivatives	Amino acids, peptides, and analogues	No results	Full match	Full match	Organic acids and derivatives	Carboxylic acids and derivatives	Amino acids, peptides, and analogues	L-alpha-amino acids	2.12401e+07	1.65836e+07	2.0298e+07	7.03392e+06	1.60672e+07	1.15508e+07	2.16459e+07	1.66229e+07	1.2974e+07	1.26041e+07	2.49968e+07	1.91e+07	2.20842e+07	2.69055e+07	9.52238e+06	1.15045e+07	9.16909e+06	3.53444e+07	1.20001e+07	2.75454e+07	7.84839e+06	1.55786e+07	1.07613e+07	1.38157e+07	2.48562e+07	2.26289e+07	1.14781e+07	2.65379e+07	1.42292e+07	1.60546e+07	1.31248e+07	1.07429e+07	9.95533e+06
L-Homocitrulline	C7 H15 N3 O3	189.112	1.413	190.119	0.891856	HMDB0000679	Organic acids and derivatives	Carboxylic acids and derivatives	Amino acids, peptides, and analogues	No results	No results	Full match	Organic acids and derivatives	Carboxylic acids and derivatives	Amino acids, peptides, and analogues	L-alpha-amino acids	1.66001e+06	660663	3.10011e+06	2.52096e+06	2.78376e+06	3.89244e+06	771991	539807	901756	2.57221e+06	737992	2.2513e+06	886956	3.12802e+06	1.50991e+06	791943	1.09644e+06	630372	1.10332e+06	766672	1.45587e+06	384302	1.48451e+06	1.32001e+06	1.1414e+06	764686	1.36896e+06	1.47738e+06	1.23098e+06	2.8355e+06	714231	2.50237e+06	773969
α-Aspartylphenylalanine	C13 H16 N2 O5	280.107	5.229	281.114	2.3862	HMDB0000706	Organic acids and derivatives	Carboxylic acids and derivatives	Amino acids, peptides, and analogues	Full match	Full match	Full match	Organic acids and derivatives	Carboxylic acids and derivatives	Amino acids, peptides, and analogues	Peptides	7.07223e+07	9.48472e+07	7.01236e+07	1.12939e+08	7.1148e+07	6.98827e+07	6.00654e+07	6.76521e+07	4.85072e+07	3.11394e+07	5.49423e+07	6.54206e+07	6.69158e+07	5.4139e+07	6.18357e+07	9.269e+07	7.10647e+07	8.37394e+06	5.71376e+07	4.77681e+07	6.19849e+07	5.59286e+07	3.76608e+07	4.55318e+07	2.4609e+07	4.9572e+07	6.52754e+07	3.00452e+07	7.33337e+07	9.01804e+07	7.2906e+07	4.49047e+07	6.7408e+07
Kynurenic acid	C10 H7 N O3	189.043	5.288	190.051	4.58582	HMDB0000715	Organoheterocyclic compounds	Quinolines and derivatives	Quinoline carboxylic acids	Full match	Full match	Full match	Organoheterocyclic compounds	Quinolines and derivatives	Quinoline carboxylic acids	Quinoline carboxylic acids	3.90874e+06	5.55132e+06	2.68389e+06	4.18638e+06	1.88032e+06	3.32807e+06	4.1981e+06	1.69723e+06	2.98664e+06	1.56458e+06	5.37187e+06	2.32397e+06	3.82608e+06	4.28653e+06	3.11251e+06	2.33647e+06	4.03895e+06	2.3196e+06	1.68109e+06	2.20625e+06	3.29424e+06	2.38824e+06	1.85904e+06	1.66975e+06	1.7351e+06	2.33608e+06	2.77795e+06	1.59508e+06	1.98333e+06	4.51473e+06	2.49005e+06	2.47428e+06	2.62484e+06
Indole	C8 H7 N	117.058	5.177	118.066	4.19259	HMDB0000738	Organoheterocyclic compounds	Indoles and derivatives	Indoles	Full match	No results	No results	Organoheterocyclic compounds	Indoles and derivatives	Indoles	Indoles	2.4235e+08	2.63711e+08	2.66694e+08	3.32536e+08	3.3454e+08	3.70347e+08	2.53197e+08	3.01356e+08	2.91228e+08	2.58256e+08	3.77351e+08	2.93974e+08	2.56643e+08	3.12147e+08	3.62853e+08	2.33469e+08	2.71383e+08	3.17089e+08	4.85739e+08	2.91158e+08	4.32718e+08	3.49544e+08	3.55145e+08	3.0393e+08	3.27031e+08	3.33091e+08	3.32337e+08	2.08129e+08	2.45655e+08	3.07188e+08	2.92504e+08	2.37074e+08	2.84476e+08
(S)-Leucic acid	C6 H12 O3	132.079	5.325	133.086	2.92065	HMDB0000746	Lipids and lipid-like molecules	Fatty Acyls	Fatty acids and conjugates	No results	No results	Full match	Lipids and lipid-like molecules	Fatty Acyls	Fatty acids and conjugates	Hydroxy fatty acids	71824.2	91960.7	132758	84134.1	59803.4	63287.9	47904	32522.5	28303.7	31853.9	50423.5	40533.4	37481.6	33934	26772.6	28230.8	22337	30613.5	19340.1	18526.3	19224.3	18726.1	23299.4	29049.4	24065.8	23621.4	25397	39800.8	25289.7	39215.8	28114.5	27388.4	54198.2
Hexanoylcarnitine	C13 H25 N O4	259.179	5.479	260.186	2.9004	HMDB0000756	Lipids and lipid-like molecules	Fatty Acyls	Fatty acid esters	Full match	Full match	No results	Lipids and lipid-like molecules	Fatty Acyls	Fatty acid esters	Acyl carnitines	1.53564e+07	2.42881e+07	5.07311e+06	2.58777e+07	8.53023e+06	1.0198e+07	1.5137e+07	1.10476e+07	1.68971e+07	6.2888e+06	1.50251e+07	1.12593e+07	1.57511e+07	1.01117e+07	1.7595e+07	1.50248e+07	2.1492e+07	9.88347e+06	2.64213e+07	1.46825e+07	1.28193e+07	6.52233e+06	1.0743e+07	4.25026e+06	1.00071e+07	1.20428e+07	1.29621e+07	1.33227e+07	1.65298e+07	9.53621e+06	1.44382e+07	1.95356e+07	6.59347e+06
5-Hydroxyindole-3-acetic acid	C10 H9 N O3	191.059	4.792	192.066	3.96137	HMDB0000763	Organoheterocyclic compounds	Indoles and derivatives	Indolyl carboxylic acids and derivatives	Full match	Full match	Full match	Organoheterocyclic compounds	Indoles and derivatives	Indolyl carboxylic acids and derivatives	Indole-3-acetic acid derivatives	8.17163e+06	1.27186e+07	8.91882e+06	1.03782e+07	1.1576e+07	1.92028e+07	1.18932e+07	9.92276e+06	9.62203e+06	1.09929e+07	1.22252e+07	1.01705e+07	1.22636e+07	1.47241e+07	1.4196e+07	8.85921e+06	1.17252e+07	9.63735e+06	1.04386e+07	1.20233e+07	1.48082e+07	8.07004e+06	1.08563e+07	9.60701e+06	1.11329e+07	1.40856e+07	1.16147e+07	7.25049e+06	1.06564e+07	1.15136e+07	1.32661e+07	1.17293e+07	1.12498e+07
Propionylcarnitine	C10 H19 N O4	217.132	3.336	218.139	3.04844	HMDB0000824	Lipids and lipid-like molecules	Fatty Acyls	Fatty acid esters	Full match	Full match	Full match	Lipids and lipid-like molecules	Fatty Acyls	Fatty acid esters	Acyl carnitines	4.22476e+07	4.87065e+07	2.05691e+07	2.92637e+07	7.34578e+07	4.64641e+07	4.3847e+07	2.40948e+07	3.27987e+07	5.4722e+07	2.36946e+07	4.46236e+07	5.60279e+07	5.05413e+07	4.10821e+07	1.22218e+07	2.66581e+07	3.21257e+07	5.01267e+07	6.30977e+07	5.83605e+07	3.093e+07	4.51377e+07	1.17803e+07	6.79476e+07	2.93244e+07	1.26818e+07	2.71532e+07	2.38118e+07	6.13838e+07	9.54132e+07	4.58622e+07	2.81166e+07
Propionyl-L-carnitine	C10 H19 N O4	217.131	3.531	218.139	0.377246	HMDB0000824	Lipids and lipid-like molecules	Fatty Acyls	Fatty acid esters	No results	No results	Full match	Lipids and lipid-like molecules	Fatty Acyls	Fatty acid esters	Acyl carnitines	1.72848e+07	1.78021e+07	1.79959e+07	1.28449e+07	2.51827e+07	1.79934e+07	1.56725e+07	1.03724e+07	1.4504e+07	2.23454e+07	2.47072e+07	1.97483e+07	1.98961e+07	2.36437e+07	1.34566e+07	1.334e+07	1.95385e+07	1.23297e+07	1.89526e+07	2.12855e+07	2.08509e+07	1.25553e+07	1.30042e+07	1.15883e+07	2.50942e+07	1.96899e+07	1.62233e+07	1.30696e+07	1.39009e+07	2.08854e+07	3.8831e+07	1.8928e+07	1.89802e+07
Ureidosuccinic acid	C5 H8 N2 O5	176.043	5.623	177.05	2.22307	HMDB0000828	Organic acids and derivatives	Carboxylic acids and derivatives	Amino acids, peptides, and analogues	No results	No results	Full match	Organic acids and derivatives	Carboxylic acids and derivatives	Amino acids, peptides, and analogues	Aspartic acid and derivatives	768394	977466	1.01314e+06	756126	575165	1.16947e+06	690654	867968	1.64442e+06	740577	1.27458e+06	747150	2.99534e+06	820240	6.2352e+06	993543	1.67953e+06	722595	1.21178e+06	944189	708881	734780	912244	1.55112e+06	1.89455e+06	1.67457e+06	710709	725938	856726	2.32911e+06	1.04336e+06	512378	1.77914e+06
Trigonelline	C7 H7 N O2	137.048	1.396	138.055	3.1488	HMDB0000875	Alkaloids and derivatives	-	-	Full match	No results	Full match	Alkaloids and derivatives	Not available	Not available	Alkaloids and derivatives	1.06521e+07	9.18466e+06	1.57951e+07	9.27221e+06	1.15515e+07	1.40769e+07	1.22978e+07	1.1776e+07	1.39458e+07	2.11671e+07	1.05919e+07	1.43004e+07	4.59366e+07	7.01142e+07	8.97333e+06	1.44535e+07	9.76634e+07	1.33929e+07	1.12201e+07	1.09949e+07	1.08897e+07	1.01215e+07	2.24987e+07	1.2464e+07	1.22483e+07	1.02429e+07	9.8191e+06	1.80957e+07	1.89081e+07	2.30977e+07	1.44238e+07	1.04529e+07	2.5196e+07
Valine	C5 H11 N O2	117.08	1.566	118.087	4.6243	HMDB0000883	Organic acids and derivatives	Carboxylic acids and derivatives	Amino acids, peptides, and analogues	Full match	No results	Full match	Organic acids and derivatives	Carboxylic acids and derivatives	Amino acids, peptides, and analogues	Valine and derivatives	6.76529e+08	8.6411e+08	1.26314e+09	8.85128e+08	9.41909e+08	6.43743e+08	1.02044e+09	6.05419e+08	8.04148e+08	7.3123e+08	1.20827e+09	4.55744e+08	9.47016e+08	7.62146e+08	7.1441e+08	8.41265e+08	6.85399e+08	7.28663e+08	6.29494e+08	8.23355e+08	7.86822e+08	6.55968e+08	8.26242e+08	5.64283e+08	7.50376e+08	4.68172e+08	6.34071e+08	2.1415e+08	6.82695e+08	6.34727e+08	6.01847e+08	6.39126e+08	7.55308e+08
5-Methyluridine	C10 H14 N2 O6	258.086	2.191	259.093	1.52598	HMDB0000884	Nucleosides, nucleotides, and analogues	Pyrimidine nucleosides	-	No results	No results	Full match	Nucleosides, nucleotides, and analogues	Pyrimidine nucleosides	Not available	Pyrimidine nucleosides	431651	529417	387303	547516	215281	543396	540082	456641	523741	111324	197858	114199	518603	371108	844063	634926	946377	150641	840813	937032	1.02286e+06	314013	1.48737e+06	309908	73106.2	223156	346314	72764.6	544804	606196	519526	514557	338480
7-Methylguanine	C6 H7 N5 O	165.066	4.725	166.073	3.63588	HMDB0000897	Organoheterocyclic compounds	Imidazopyrimidines	Purines and purine derivatives	Full match	No results	Full match	Organoheterocyclic compounds	Imidazopyrimidines	Purines and purine derivatives	Hypoxanthines	430504	413233	580713	457102	477364	519282	418969	362885	670013	581656	628429	433374	416594	571823	397842	691948	657608	564185	782617	717054	601916	484240	664475	657965	448567	669646	630291	528017	623897	225107	565519	543017	495520
1-Methylhistamine	C6 H13 Cl2 N3	197.05	5.023	198.057	4.40107	HMDB0000898	Organic nitrogen compounds	Organonitrogen compounds	Amines	No results	No results	Full match	Organic nitrogen compounds	Organonitrogen compounds	Amines	2-arylethylamines	1.1806e+06	1.06511e+06	1.4915e+06	3.22332e+06	674012	5.2218e+06	587319	1.19512e+07	8.73634e+06	793367	1.32124e+06	1.72266e+06	1.52874e+07	4.23892e+06	495017	578623	1.14809e+06	2.68545e+06	2.29017e+06	862249	2.01116e+06	628405	1.20405e+06	780981	3.69253e+06	2.48461e+06	3.84731e+06	2.81768e+07	609540	866644	1.48876e+06	609182	770744
L-Tryptophan	C11 H12 N2 O2	204.091	5.6	205.098	3.5395	HMDB0000929	Organoheterocyclic compounds	Indoles and derivatives	Indolyl carboxylic acids and derivatives	Full match	No results	Full match	Organoheterocyclic compounds	Indoles and derivatives	Indolyl carboxylic acids and derivatives	Indolyl carboxylic acids and derivatives	613576	683122	756830	500118	831183	747151	579185	683014	780711	641863	923088	658831	806424	910094	1.21824e+06	824339	1.13057e+06	1.28967e+06	1.38603e+06	1.12328e+06	1.44784e+06	1.27129e+06	1.0965e+06	913768	1.3582e+06	1.45221e+06	1.15866e+06	961153	997202	1.78372e+06	990245	961847	1.1291e+06
DL-α-Aminocaprylic acid	C8 H17 N O2	159.126	5.568	160.134	3.52687	HMDB0000991	Organic acids and derivatives	Carboxylic acids and derivatives	Amino acids, peptides, and analogues	Full match	No results	Full match	Organic acids and derivatives	Carboxylic acids and derivatives	Amino acids, peptides, and analogues	Alpha amino acids	1.72719e+07	5.24781e+06	5.44584e+06	1.8649e+07	8.68599e+06	1.14528e+07	8.80843e+06	7.7243e+06	1.02533e+07	1.09549e+07	9.62478e+06	1.69155e+07	3.07783e+07	1.15423e+07	5.09405e+06	8.54163e+06	1.51481e+07	8.23548e+06	1.38217e+07	1.08066e+07	8.56744e+06	4.36244e+06	4.36347e+06	1.10767e+07	6.65334e+06	1.42186e+07	5.57435e+06	5.57358e+06	1.08501e+07	1.8301e+07	1.07323e+07	8.04968e+06	1.0566e+07
Biliverdin	C33 H34 N4 O6	582.249	6.197	583.256	1.94967	HMDB0001008	Organoheterocyclic compounds	Tetrapyrroles and derivatives	Bilirubins	No results	Full match	No results	Organoheterocyclic compounds	Tetrapyrroles and derivatives	Bilirubins	Bilirubins	5.84924e+07	2.52517e+07	1.3181e+07	2.92861e+07	1.92231e+07	3.09531e+07	1.37114e+07	4.46179e+07	3.46304e+07	2.40197e+07	3.20953e+07	1.91909e+07	3.05165e+07	2.76121e+07	2.4116e+07	1.0215e+08	5.90752e+07	2.02151e+07	4.96296e+07	1.67993e+07	4.69899e+07	5.98053e+07	3.30973e+07	2.87931e+07	1.45371e+07	2.30418e+07	6.50585e+07	7.47342e+06	1.45433e+07	1.12964e+07	1.24444e+07	2.64493e+07	9.7994e+06
Cotinine	C10 H12 N2 O	176.095	2.451	177.103	3.04947	HMDB0001046	Organoheterocyclic compounds	Pyridines and derivatives	Pyrrolidinylpyridines	Full match	Full match	Full match	Organoheterocyclic compounds	Pyridines and derivatives	Pyrrolidinylpyridines	Pyrrolidinylpyridines	279319	431491	311847	289334	265895	312878	2.28572e+07	237080	264659	261448	252644	7.127e+06	422094	634045	379447	359449	363756	286224	340937	223574	329506	257571	229209	280639	484800	262247	340275	216898	303539	474794	290044	666408	503038
Coumarin	C9 H6 O2	146.037	2.356	147.044	2.46902	HMDB0001218	Phenylpropanoids and polyketides	Coumarins and derivatives	-	Full match	Full match	Full match	Phenylpropanoids and polyketides	Coumarins and derivatives	Not available	Coumarins and derivatives	5.42629e+07	5.96054e+07	1.54752e+08	1.34638e+08	6.70213e+07	1.52395e+08	6.45914e+07	2.95025e+07	1.33458e+08	1.02226e+08	8.09034e+07	9.61562e+07	1.31675e+08	5.26274e+07	7.59084e+07	1.07411e+08	5.79984e+07	1.07346e+08	9.96873e+07	1.36886e+08	1.52639e+08	1.15368e+08	1.54003e+08	3.21106e+07	1.26763e+08	1.16404e+08	4.03917e+07	9.82144e+07	5.02143e+07	1.43194e+08	8.86141e+07	1.04241e+08	1.16769e+08
Acetanilide	C8 H9 N O	135.069	2.314	136.076	3.67289	HMDB0001250	Benzenoids	Benzene and substituted derivatives	-	Full match	Full match	No results	Benzenoids	Benzene and substituted derivatives	Not available	Benzene and substituted derivatives	2.6368e+08	2.94379e+08	3.22098e+08	2.49439e+08	3.28108e+08	2.20045e+08	3.15536e+08	2.75503e+08	2.41657e+08	1.89345e+08	3.12409e+08	1.84587e+08	2.88936e+08	2.74226e+08	2.9845e+08	2.04037e+08	2.80399e+08	2.5573e+08	2.50895e+08	2.62594e+08	2.84735e+08	2.5971e+08	3.38599e+08	1.63208e+08	3.23091e+08	3.00733e+08	1.96395e+08	1.9653e+08	1.73573e+08	3.58774e+08	2.17446e+08	1.95017e+08	2.0073e+08
Spermine	C10 H26 N4	202.216	1.15	203.224	2.98279	HMDB0001256	Organic nitrogen compounds	Organonitrogen compounds	Amines	Full match	Full match	Full match	Organic nitrogen compounds	Organonitrogen compounds	Amines	Dialkylamines	16436.9	87536	35670.1	50063.3	65361.5	17516.1	15237.7	17399.3	22081.5	25847.4	46873.5	91839.1	111923	37224	55320.8	38948.8	89292.1	42841.7	292153	282200	56327.7	26422.3	92676	132219	40468.8	41914.9	56958.6	208680	37858.1	154988	62333.6	37498.4	341986
Spermidine	C7 H19 N3	145.158	1.118	146.166	3.52989	HMDB0001257	Organic nitrogen compounds	Organonitrogen compounds	Amines	Full match	No results	Full match	Organic nitrogen compounds	Organonitrogen compounds	Amines	Dialkylamines	153756	2.04898e+06	1.71473e+06	730683	723736	143549	361266	461153	69397.3	435656	858424	631828	890321	373527	2.99838e+06	177141	515808	575527	3.18751e+06	3.01468e+06	138264	545878	778188	633026	600849	1.29871e+06	1.54819e+06	922260	286757	1.02712e+06	901168	269830	1.17724e+06
Maltotriose	C18 H32 O16	504.168	10.173	505.175	2.74698	HMDB0001262	Organic oxygen compounds	Organooxygen compounds	Carbohydrates and carbohydrate conjugates	No results	No results	Full match	Organic oxygen compounds	Organooxygen compounds	Carbohydrates and carbohydrate conjugates	Oligosaccharides	2.91006e+06	4.86321e+06	2.83981e+06	3.7617e+06	3.36944e+06	3.95181e+06	2.6092e+06	3.20746e+06	3.86077e+06	2.8054e+06	3.5987e+06	2.82751e+06	2.53112e+06	2.89944e+06	3.26953e+06	3.25479e+06	3.22723e+06	2.99881e+06	3.51034e+06	3.37915e+06	1.5284e+06	2.23495e+06	3.84874e+06	2.10433e+06	3.49715e+06	385985	2.54997e+06	4.09188e+06	2.18819e+06	3.26223e+06	2.42662e+06	3.55632e+06	1.94923e+06
cGMP	C10 H12 N5 O7 P	345.049	9.121	346.056	3.46516	HMDB0001314	Nucleosides, nucleotides, and analogues	Purine nucleotides	Cyclic purine nucleotides	No results	No results	Full match	Nucleosides, nucleotides, and analogues	Purine nucleotides	Cyclic purine nucleotides	3',5'-cyclic purine nucleotides	2.6318e+06	2.84612e+06	2.79692e+06	2.41651e+06	1.99511e+06	2.41415e+06	2.28796e+06	2.31431e+06	3.51028e+06	4.49196e+06	1.94057e+06	2.33246e+06	2.03062e+06	3.13255e+06	2.19144e+06	4.26779e+06	2.21292e+06	2.19285e+06	2.35395e+06	2.84896e+06	2.61762e+06	3.06624e+06	2.55904e+06	3.27827e+06	1.56595e+06	2.2035e+06	2.41023e+06	1.79859e+06	1.87709e+06	1.9003e+06	2.45834e+06	1.67339e+06	2.97241e+06
N6,N6,N6-Trimethyl-L-lysine	C9 H20 N2 O2	188.153	1.241	189.16	3.83795	HMDB0001325	Organic acids and derivatives	Carboxylic acids and derivatives	Amino acids, peptides, and analogues	Full match	Full match	No results	Organic acids and derivatives	Carboxylic acids and derivatives	Amino acids, peptides, and analogues	L-alpha-amino acids	6.40418e+06	1.28563e+07	1.56959e+07	8.89757e+06	7.19552e+06	1.16581e+07	7.95453e+06	8.54483e+06	7.82841e+06	8.44279e+06	3.07625e+07	9.21953e+06	1.04038e+07	1.50084e+07	7.15002e+06	6.40695e+06	1.99197e+07	7.36539e+06	7.66571e+06	7.21378e+06	6.50842e+06	5.23517e+06	1.07049e+07	8.05916e+06	1.58034e+07	9.74469e+06	9.64002e+06	1.02158e+07	9.73791e+06	1.39881e+07	7.54789e+06	7.52139e+06	1.14949e+07
Cotinine N-oxide	C10 H12 N2 O2	192.091	1.402	193.098	3.50032	HMDB0001411	Organoheterocyclic compounds	Pyridines and derivatives	Pyrrolidinylpyridines	Full match	No results	No results	Organoheterocyclic compounds	Pyridines and derivatives	Pyrrolidinylpyridines	Pyrrolidinylpyridines	216193	144436	171485	183619	206229	138083	1.35145e+06	163332	182488	211291	316524	1.4099e+06	425606	331935	263880	246690	244446	250850	244303	252582	204011	232280	274224	272524	320455	356427	238875	244309	256923	312332	267825	272228	356118
Pyridoxamine	C8 H12 N2 O2	168.09	4.876	169.098	3.16721	HMDB0001431	Organoheterocyclic compounds	Pyridines and derivatives	Pyridoxamines	Full match	No results	Full match	Organoheterocyclic compounds	Pyridines and derivatives	Pyridoxamines	Pyridoxamine 5'-phosphates	3.0427e+06	3.01457e+06	2.60063e+06	5.42303e+06	5.44112e+06	2.65484e+06	4.59264e+06	3.05273e+06	3.63933e+06	4.13861e+06	3.83366e+06	3.63778e+06	2.81171e+06	7.28163e+06	2.89229e+06	3.33579e+06	3.49751e+06	2.52333e+06	3.53441e+06	3.76957e+06	3.1919e+06	2.87933e+06	3.3172e+06	3.59117e+06	3.90628e+06	3.18696e+06	2.62546e+06	3.23269e+06	3.31784e+06	5.37687e+06	2.41875e+06	3.68948e+06	2.87971e+06
Phosphocholine	C5 H14 N O4 P	183.067	8.91	184.074	2.92486	HMDB0001565	Organic nitrogen compounds	Organonitrogen compounds	Quaternary ammonium salts	No results	Full match	No results	Organic nitrogen compounds	Organonitrogen compounds	Quaternary ammonium salts	Phosphocholines	2.08781e+08	2.87466e+08	2.64331e+08	2.89708e+08	2.21846e+08	2.76074e+08	2.52235e+08	2.91411e+08	3.3365e+08	2.91141e+08	2.6156e+08	3.02414e+08	2.94213e+08	2.73311e+08	3.8923e+08	2.94306e+08	3.00713e+08	2.65021e+08	3.33502e+08	2.97888e+08	2.56688e+08	2.35048e+08	3.42954e+08	3.15842e+08	1.96376e+08	2.95748e+08	2.89968e+08	2.41167e+08	2.60403e+08	3.56857e+08	2.80585e+08	2.44831e+08	2.71407e+08
Glucose 1-phosphate	C6 H13 O9 P	260.03	1.32	261.038	2.19734	HMDB0001586	Organic oxygen compounds	Organooxygen compounds	Carbohydrates and carbohydrate conjugates	Full match	Full match	Full match	Organic oxygen compounds	Organooxygen compounds	Carbohydrates and carbohydrate conjugates	Monosaccharide phosphates	227241	199047	212395	221589	212731	189817	196657	180196	190681	182593	211233	180851	390177	219142	165278	216395	222215	258352	236366	290795	355897	248555	260130	228355	238685	232861	220676	216330	219651	261656	234214	227298	298700
Phenylglyoxylic acid	C8 H6 O3	150.032	5.811	151.04	4.30541	HMDB0001587	Benzenoids	Benzene and substituted derivatives	Benzoyl derivatives	No results	No results	Full match	Benzenoids	Benzene and substituted derivatives	Benzoyl derivatives	Benzoyl derivatives	979974	871702	4.28511e+06	2.43542e+06	4.61375e+06	978347	910324	7.79476e+06	659804	830047	1.57889e+06	1.21778e+06	562639	2.02638e+06	773926	474974	857662	1.46665e+06	582417	857990	9.20358e+06	808596	1.46761e+06	2.03397e+06	1.56907e+06	1.59576e+06	1.50549e+06	1.71482e+06	1.37119e+06	2.34787e+06	639071	5.6457e+06	852747
L-Norleucine	C6 H13 N O2	131.095	3.373	132.102	1.99355	HMDB0001645	Organic acids and derivatives	Carboxylic acids and derivatives	Amino acids, peptides, and analogues	Full match	Full match	Full match	Organic acids and derivatives	Carboxylic acids and derivatives	Amino acids, peptides, and analogues	L-alpha-amino acids	1.4003e+09	1.67856e+09	2.03677e+09	1.50669e+09	1.74078e+09	1.52264e+09	1.59988e+09	1.47844e+09	1.52563e+09	1.55287e+09	2.1028e+09	1.53995e+09	1.61257e+09	1.74708e+09	1.38174e+09	1.58329e+09	1.47705e+09	1.79141e+09	1.45542e+09	1.55632e+09	1.93417e+09	1.49661e+09	1.69073e+09	1.40713e+09	1.78477e+09	1.45712e+09	1.57012e+09	1.59799e+09	1.36441e+09	1.8901e+09	1.53915e+09	1.45409e+09	1.42603e+09
Progesterone	C21 H30 O2	314.225	7.052	315.233	1.877	HMDB0001830	Lipids and lipid-like molecules	Steroids and steroid derivatives	Pregnane steroids	Full match	Full match	Full match	Lipids and lipid-like molecules	Steroids and steroid derivatives	Pregnane steroids	Gluco/mineralocorticoids, progestogins and derivatives	1.36832e+07	1.19079e+07	3.75787e+07	1.15248e+07	2.50309e+07	1.42157e+07	5.3564e+06	1.87056e+07	5.10603e+06	1.48554e+07	1.81279e+07	6.66745e+06	8.73243e+06	2.81733e+07	8.57873e+06	7.15775e+06	8.42454e+06	3.81783e+06	2.37001e+07	1.78111e+07	1.37856e+07	1.86524e+07	2.12929e+07	1.19886e+07	5.68538e+06	1.99594e+07	7.01968e+06	8.80389e+06	1.00182e+07	4.24852e+06	3.33689e+06	1.47161e+07	3.44245e+06
Hydroxyprogesterone caproate	C27 H40 O4	428.294	7.698	429.301	2.45216	HMDB0001830	Lipids and lipid-like molecules	Steroids and steroid derivatives	Pregnane steroids	Full match	No results	No results	Lipids and lipid-like molecules	Steroids and steroid derivatives	Pregnane steroids	Gluco/mineralocorticoids, progestogins and derivatives	2.27674e+06	5.34599e+06	1.03416e+07	4.54955e+06	4.53254e+06	4.10791e+06	5.88156e+06	3.09689e+06	5.13574e+06	3.51882e+06	1.64599e+07	3.98675e+06	2.54099e+06	6.2972e+06	2.46068e+06	4.48895e+06	8.73778e+06	7.01702e+06	6.20645e+06	3.437e+06	4.32422e+06	3.03527e+06	4.88622e+06	5.7265e+06	5.85291e+06	1.24084e+07	3.16324e+06	7.53944e+06	2.61508e+06	1.80048e+06	4.32688e+06	3.68388e+06	9.54956e+06
Caffeine	C8 H10 N4 O2	194.081	5.32	195.088	3.52658	HMDB0001847	Organoheterocyclic compounds	Imidazopyrimidines	Purines and purine derivatives	Full match	Full match	No results	Organoheterocyclic compounds	Imidazopyrimidines	Purines and purine derivatives	Xanthines	4.52243e+06	470800	6.96292e+07	8.20193e+06	2.56028e+06	1.15221e+07	2.28575e+06	1.44578e+07	4.76362e+06	1.08566e+07	3.75094e+06	2.94452e+07	682662	7.91916e+07	886912	4.7246e+07	3.8246e+07	696999	6.42187e+06	9.39024e+06	650211	3.40491e+07	543116	6.50094e+07	1.46594e+06	1.2038e+06	2.20439e+06	745866	9.47589e+07	1.08338e+08	492876	480780	1.5469e+08
Paracetamol	C8 H9 N O2	151.064	4.981	152.071	3.25342	HMDB0001859	Benzenoids	Phenols	1-hydroxy-2-unsubstituted benzenoids	Full match	Full match	Full match	Benzenoids	Phenols	1-hydroxy-2-unsubstituted benzenoids	1-hydroxy-2-unsubstituted benzenoids	635683	650049	683570	687139	685091	706726	747912	678575	723055	634261	649888	691493	791484	741670	711621	862458	693591	775982	758094	1.88574e+06	808387	820374	793127	814300	738337	831099	828525	788089	746242	757378	691212	741379	770451
Paraxanthine	C7 H8 N4 O2	180.065	5.141	181.073	3.24608	HMDB0001860	Organoheterocyclic compounds	Imidazopyrimidines	Purines and purine derivatives	Full match	Full match	No results	Organoheterocyclic compounds	Imidazopyrimidines	Purines and purine derivatives	Xanthines	4.8919e+06	222248	1.90552e+07	8.95469e+06	2.51368e+06	2.62405e+07	2.54051e+06	131801	4.86608e+06	3.30414e+07	7.65573e+06	1.49721e+07	379596	9.56302e+07	1.68987e+06	7.13891e+07	4.30132e+07	746383	1.80798e+07	1.51595e+07	1.42299e+06	4.23163e+07	230291	3.24794e+07	2.21746e+06	817613	2.85172e+06	1.25715e+06	1.00961e+08	5.83197e+07	206194	311506	7.52723e+07
Menadione	C11 H8 O2	172.053	6.796	173.06	3.95521	HMDB0001892	Benzenoids	Naphthalenes	Naphthoquinones	Full match	No results	No results	Benzenoids	Naphthalenes	Naphthoquinones	Naphthoquinones	538946	964957	1.42931e+06	1.59182e+06	335401	621215	517642	162057	807654	266112	227237	644640	132038	213962	330475	172047	2.29039e+06	232254	140386	521400	255699	567715	6.58096e+06	1.05693e+06	280777	136400	270188	133709	1.14113e+06	561433	330476	3.60559e+06	430538
7-Methylxanthine	C6 H6 N4 O2	166.05	3.807	167.057	3.94202	HMDB0001991	Organoheterocyclic compounds	Imidazopyrimidines	Purines and purine derivatives	Full match	No results	Full match	Organoheterocyclic compounds	Imidazopyrimidines	Purines and purine derivatives	Xanthines	86527.1	92000.6	261566	94074.2	126643	106178	153780	175815	1.5898e+06	100456	89283.4	129751	72749.3	299949	147398	790106	199445	68598	130832	1.09251e+06	198615	331401	60200.8	387595	58280.8	71665.9	94353.3	97159.9	893187	330934	81807.8	74198.4	432036
Oleanolic acid	C30 H48 O3	456.36	11.185	457.367	1.80865	HMDB0002364	Lipids and lipid-like molecules	Prenol lipids	Triterpenoids	Full match	No results	No results	Lipids and lipid-like molecules	Prenol lipids	Triterpenoids	Triterpenoids	223102	1.1242e+06	1.11399e+06	1.64482e+07	489928	1.17218e+06	737127	132590	820417	176862	1.21354e+06	26482.5	894029	31456.4	2.00914e+06	346344	1.3742e+06	2.81208e+06	323029	3.63077e+06	60908.9	997373	11759.1	7785.76	264100	29384.3	132609	563609	1.2658e+06	3.24571e+06	639552	598344	165321
Terephthalic Acid	C8 H6 O4	166.027	5.261	167.035	4.76627	HMDB0002428	Benzenoids	Benzene and substituted derivatives	Benzoic acids and derivatives	No results	No results	Full match	Organic acids and derivatives	Carboxylic acids and derivatives	Dicarboxylic acids and derivatives	Dicarboxylic acids and derivatives	2.99489e+06	4.13947e+06	1.35084e+07	1.60161e+07	2.04711e+07	6.8587e+06	6.32314e+06	4.73209e+07	8.76348e+06	2.36459e+06	2.79633e+07	7.17612e+06	2.96072e+06	9.86752e+06	2.63904e+06	3.77766e+06	4.12846e+06	1.61347e+06	3.47683e+06	1.19436e+07	1.04031e+07	4.48377e+06	5.2791e+06	8.16427e+06	3.33941e+06	1.30152e+07	4.42648e+06	3.85015e+06	1.08031e+07	1.70995e+07	7.02969e+06	7.85399e+06	2.48926e+06
2-Hydroxycinnamic acid	C9 H8 O3	164.048	2.313	165.055	3.38856	HMDB0002641	Phenylpropanoids and polyketides	Cinnamic acids and derivatives	Hydroxycinnamic acids and derivatives	Full match	Full match	Full match	Phenylpropanoids and polyketides	Cinnamic acids and derivatives	Hydroxycinnamic acids and derivatives	Hydroxycinnamic acids	1.3043e+08	1.6463e+08	1.83896e+08	1.60992e+08	1.88498e+08	1.08713e+08	1.29111e+08	1.92163e+08	1.38632e+08	1.08979e+08	2.15974e+08	1.03392e+08	1.56767e+08	1.25737e+08	1.42106e+08	1.19419e+08	1.68329e+08	1.52014e+08	1.4758e+08	1.56864e+08	1.70635e+08	1.56637e+08	2.04962e+08	9.69699e+07	1.58773e+08	1.12564e+08	1.17239e+08	1.18147e+08	1.19004e+08	1.69233e+08	1.27251e+08	1.18616e+08	1.20895e+08
Docosatrienoic acid	C22 H38 O2	334.287	8.735	352.321	0.866153	HMDB0002823	Lipids and lipid-like molecules	Fatty Acyls	Fatty acids and conjugates	Full match	No results	No results	Lipids and lipid-like molecules	Fatty Acyls	Fatty acids and conjugates	Very long-chain fatty acids	6.5608e+06	2.54614e+06	1.96953e+06	4.20627e+06	1.09568e+07	1.87855e+06	5.0657e+06	2.22455e+07	9.44924e+06	2.08436e+06	1.83887e+06	4.51592e+06	3.49582e+06	1.20905e+07	3.69063e+06	4.54405e+06	1.26221e+07	8.71306e+06	3.31097e+06	3.11629e+07	1.93142e+06	1.36923e+06	4.63726e+06	4.13257e+07	3.44269e+06	3.69828e+06	4.85868e+06	2.85401e+06	1.01792e+06	5.98638e+06	1.59253e+06	9.56523e+06	5.9658e+06
Theobromine	C7 H8 N4 O2	180.065	4.97	181.073	3.35715	HMDB0002825	Organoheterocyclic compounds	Imidazopyrimidines	Purines and purine derivatives	Full match	No results	No results	Organoheterocyclic compounds	Imidazopyrimidines	Purines and purine derivatives	Xanthines	1.31451e+06	57182.6	4.42801e+06	1.33223e+06	609152	4.19808e+06	859087	1.44559e+06	3.18479e+07	6.77157e+06	1.598e+06	6.59873e+06	236462	1.25673e+07	1.59239e+06	2.1401e+07	9.14705e+06	492806	3.19638e+06	1.90079e+07	1.13388e+06	1.17395e+07	110848	6.8682e+06	410792	186968	911339	805035	1.98845e+07	7.44411e+06	63031.2	114726	1.76412e+07
D-δ-Tocopherol	C27 H46 O2	402.351	11.163	403.358	2.43392	HMDB0002902	Lipids and lipid-like molecules	Prenol lipids	Quinone and hydroquinone lipids	Full match	No results	Full match	Lipids and lipid-like molecules	Prenol lipids	Quinone and hydroquinone lipids	Tocopherols	8.95582e+06	2.58046e+06	3.1086e+06	4.28225e+06	2.68238e+06	2.46492e+06	3.37778e+06	4.58848e+06	7.27074e+06	2.82874e+06	7.32757e+06	1.00403e+07	1.25897e+07	9.87054e+06	2.24541e+06	4.60995e+06	4.62424e+06	3.78937e+06	1.74719e+06	3.05545e+06	7.11015e+06	8.16131e+06	3.00289e+06	5.60207e+06	2.1234e+06	4.9853e+06	3.06814e+06	994288	4.37183e+06	3.81071e+06	929226	6.5049e+06	3.72028e+06
2,3-Dinor-TXB2	C18 H30 O6	342.205	6.748	343.213	2.92609	HMDB0002904	Lipids and lipid-like molecules	Fatty Acyls	Eicosanoids	No results	No results	Full match	Organic acids and derivatives	Hydroxy acids and derivatives	Medium-chain hydroxy acids and derivatives	Medium-chain hydroxy acids and derivatives	348054	356224	289690	372847	325359	367942	392431	453796	445532	262074	340765	306006	238399	251755	324424	441536	279424	242396	275090	227222	238168	233833	298135	366848	252789	249948	337346	250924	280638	278774	568950	398414	692252
5α-Dihydrotestosterone	C19 H30 O2	290.225	7.969	291.232	2.14083	HMDB0002961	Lipids and lipid-like molecules	Steroids and steroid derivatives	Androstane steroids	Full match	No results	Full match	Lipids and lipid-like molecules	Steroids and steroid derivatives	Androstane steroids	Androgens and derivatives	1.32537e+07	1.53366e+07	7.72916e+06	6.43585e+06	4.82712e+06	5.8708e+06	4.36189e+06	5.95776e+06	6.73481e+06	4.62287e+06	6.06007e+06	3.39479e+06	7.87207e+06	3.04223e+06	2.95235e+06	3.2695e+06	2.97978e+06	3.91825e+06	2.67605e+06	2.4106e+06	2.98927e+06	5.54903e+06	2.6665e+06	3.70385e+06	2.8717e+06	3.87241e+06	3.28471e+06	2.77487e+06	3.53081e+06	3.78421e+06	2.06052e+06	3.36239e+06	4.42662e+06
L-Ergothioneine	C9 H15 N3 O2 S	229.089	1.4	230.096	2.23617	HMDB0003045	Organic acids and derivatives	Carboxylic acids and derivatives	Amino acids, peptides, and analogues	Full match	Full match	Full match	Organic acids and derivatives	Carboxylic acids and derivatives	Amino acids, peptides, and analogues	Histidine and derivatives	251291	964986	157653	36025.2	72119.3	52029.3	2.37012e+06	219764	1.026e+06	1.00014e+06	150633	253030	478347	197697	4.50988e+06	116091	205790	160841	180895	2.29475e+06	384669	178975	2.37476e+06	3.34113e+06	312310	1.05989e+06	337347	688801	7.45822e+06	2.57292e+06	333700	7.3329e+06	459328
1-Methyluric acid	C6 H6 N4 O3	182.045	3.782	183.052	3.79001	HMDB0003099	Organoheterocyclic compounds	Imidazopyrimidines	Purines and purine derivatives	Full match	No results	Full match	Organoheterocyclic compounds	Imidazopyrimidines	Purines and purine derivatives	Xanthines	128070	61124.5	256376	88402.8	52295.3	30324.8	95566.1	98884.5	98921	126886	133816	28164.9	173557	488621	73701.3	480893	173932	66541.8	84725.3	191184	152823	199516	88632.1	307086	22260.8	29468	87614.2	38735.6	694495	278958	69781.9	37491.4	391045
Testosterone glucuronide	C25 H36 O8	464.243	5.875	465.25	3.23515	HMDB0003193	Lipids and lipid-like molecules	Steroids and steroid derivatives	Steroidal glycosides	Full match	No results	No results	Lipids and lipid-like molecules	Steroids and steroid derivatives	Steroidal glycosides	Steroid glucuronide conjugates	7.27279e+06	1.13569e+07	1.33376e+07	1.34172e+07	1.17053e+07	9.34295e+06	1.22182e+07	1.17974e+07	1.38425e+07	1.10965e+07	1.2398e+07	1.57589e+07	1.21323e+07	1.28082e+07	1.21685e+07	1.06596e+07	1.54235e+07	9.02663e+06	1.3904e+07	1.44389e+07	1.08524e+07	1.26214e+07	1.69922e+07	1.07374e+07	9.51981e+06	1.42728e+07	1.00079e+07	1.11631e+07	1.32736e+07	1.47614e+07	1.86904e+07	1.34919e+07	1.39821e+07
Pelargonidin	C15 H10 O5	270.053	5.51	271.06	0.764961	HMDB0003263	Phenylpropanoids and polyketides	Flavonoids	Hydroxyflavonoids	Full match	Full match	No results	Phenylpropanoids and polyketides	Flavonoids	Hydroxyflavonoids	7-hydroxyflavonoids	241529	266962	421806	225477	208310	195807	383247	613781	223673	195516	242048	1.01969e+06	188592	222570	175730	169872	128199	103800	124080	125731	110886	118084	126157	190484	121973	133688	129505	150789	133512	180434	124368	150317	181725
1-Methylguanine	C6 H7 N5 O	165.066	4.87	166.073	4.18112	HMDB0003282	Organoheterocyclic compounds	Imidazopyrimidines	Purines and purine derivatives	Full match	No results	Full match	Organoheterocyclic compounds	Imidazopyrimidines	Purines and purine derivatives	6-oxopurines	155336	428664	254853	146737	173415	181039	115432	122105	187900	228393	357640	308914	246737	177694	177152	181219	149441	330296	432046	306024	146583	201389	174833	190528	259652	276790	239129	211420	214329	229753	315176	143864	450997
1-Methyladenosine	C11 H15 N5 O4	281.112	1.399	282.12	0.270497	HMDB0003331	Nucleosides, nucleotides, and analogues	Purine nucleosides	-	Full match	Full match	Full match	Nucleosides, nucleotides, and analogues	Purine nucleosides	Not available	Purine nucleosides	1.4031e+06	3.66319e+06	2.63988e+06	2.55196e+06	1.32857e+06	4.13802e+06	3.43683e+06	2.30215e+06	2.89416e+06	2.91051e+06	2.21882e+06	2.52288e+06	3.37517e+06	2.44229e+06	1.85484e+06	3.55792e+06	3.39649e+06	2.41607e+06	2.8212e+06	2.88342e+06	2.84327e+06	3.44647e+06	3.64902e+06	4.27383e+06	1.63934e+06	3.14385e+06	3.56041e+06	2.54157e+06	2.98021e+06	4.59433e+06	3.13696e+06	2.87753e+06	2.31795e+06
Proline	C5 H9 N O2	115.064	1.395	116.071	3.92368	HMDB0003411	Organic acids and derivatives	Carboxylic acids and derivatives	Amino acids, peptides, and analogues	Full match	Full match	Full match	Organic acids and derivatives	Carboxylic acids and derivatives	Amino acids, peptides, and analogues	Proline and derivatives	1.33293e+09	1.07922e+09	1.80287e+09	1.34777e+09	1.30795e+09	1.88819e+09	1.35876e+09	1.67389e+09	1.13461e+09	1.43356e+09	2.03935e+09	9.31689e+08	3.28099e+09	1.60774e+09	1.44889e+09	1.26612e+09	1.15233e+09	9.18449e+08	1.01604e+09	1.42175e+09	1.04566e+09	1.50939e+09	1.62192e+09	1.81209e+09	1.26508e+09	2.48985e+09	1.35504e+09	9.63792e+08	1.12054e+09	2.26381e+09	1.28776e+09	1.52786e+09	1.32839e+09
D-glutamine	C5 H10 N2 O3	146.07	1.462	147.077	3.33965	HMDB0003423	Organic acids and derivatives	Carboxylic acids and derivatives	Amino acids, peptides, and analogues	No results	No results	Full match	Organic acids and derivatives	Carboxylic acids and derivatives	Amino acids, peptides, and analogues	D-alpha-amino acids	1.22633e+07	9.62924e+06	1.00114e+07	1.10594e+07	1.08694e+07	1.26165e+07	1.04189e+07	1.21774e+07	1.11013e+07	1.11945e+07	1.49179e+07	8.36869e+06	1.53305e+07	1.36171e+07	1.07417e+07	1.19809e+07	9.6373e+06	1.15496e+07	1.29846e+07	1.23084e+07	8.93267e+06	1.35101e+07	1.12224e+07	1.07661e+07	8.48309e+06	1.30644e+07	8.39363e+06	8.7263e+06	1.0883e+07	1.13839e+07	7.72397e+06	1.06244e+07	9.29422e+06
25-hydroxycholecalciferol	C27 H44 O2	400.334	10.478	401.341	0.276389	HMDB0003550	Lipids and lipid-like molecules	Steroids and steroid derivatives	Vitamin D and derivatives	No results	Full match	Full match					2.72123e+06	4.50645e+06	2.6311e+06	2.71044e+06	2.97025e+06	3.38199e+06	2.20452e+06	2.59441e+06	7.90983e+06	4.02314e+06	1.34039e+07	9.88504e+06	1.59087e+07	1.63949e+06	2.28437e+06	7.9e+06	3.11639e+06	1.09877e+07	3.54409e+06	1.59289e+07	3.86428e+06	8.17673e+06	8.83644e+06	1.64109e+07	2.36759e+06	3.79312e+06	8.31153e+06	2.83024e+06	1.30929e+06	5.43569e+06	2.69485e+06	2.68703e+06	1.42253e+07
L-SelenoMethionine	C5 H11 N O2 Se	196.995	5.541	198.003	0.608603	HMDB0003966	Organic acids and derivatives	Carboxylic acids and derivatives	Amino acids, peptides, and analogues	No results	No results	Full match	Organic acids and derivatives	Carboxylic acids and derivatives	Amino acids, peptides, and analogues	L-alpha-amino acids	239483	305037	424551	339030	368085	363563	317203	325332	318254	264797	263484	248681	223973	264963	242677	213868	201594	148341	204560	146428	162096	178671	184119	210626	217690	180551	153368	204472	112160	189529	169784	188186	224773
6-Hydroxymelatonin	C13 H16 N2 O3	248.117	5.562	249.124	4.46415	HMDB0004081	Organoheterocyclic compounds	Indoles and derivatives	Hydroxyindoles	No results	No results	Full match	Organoheterocyclic compounds	Indoles and derivatives	Hydroxyindoles	Hydroxyindoles	354628	547344	627546	536839	541378	554226	462380	478994	462964	386440	385884	364847	347330	359922	355621	312984	294105	215665	296018	215363	233516	257108	268627	303625	332641	286937	241567	298774	164576	279051	280297	298456	358345
4-Hydroxy-3-methylbenzoic acid	C8 H8 O3	152.048	6.883	153.055	2.53792	HMDB0004815	Benzenoids	Benzene and substituted derivatives	Benzoic acids and derivatives	No results	No results	Full match	Benzenoids	Benzene and substituted derivatives	Benzoic acids and derivatives	Hydroxybenzoic acid derivatives	2.6983e+06	3.90662e+06	3.10428e+06	2.27687e+06	1.70044e+06	2.05284e+06	1.6899e+06	1.99594e+06	2.58896e+06	2.00856e+06	2.9571e+06	1.95013e+06	1.64323e+06	2.02141e+06	2.78681e+06	2.07659e+06	5.0762e+06	1.369e+06	2.07758e+06	2.04869e+06	1.58054e+06	2.00136e+06	1.73239e+06	5.31485e+06	1.53252e+06	1.81104e+06	2.83293e+06	1.07603e+06	3.2004e+06	2.93816e+06	1.81933e+06	2.68124e+06	2.44527e+06
Hesperetin	C16 H14 O6	302.078	4.959	303.085	3.96641	HMDB0005782	Phenylpropanoids and polyketides	Flavonoids	O-methylated flavonoids	Full match	No results	No results	Phenylpropanoids and polyketides	Flavonoids	O-methylated flavonoids	4'-O-methylated flavonoids	432211	446897	554062	434553	578030	559744	547408	426980	594790	430297	724387	663720	634809	500196	524831	506369	496817	397012	476941	509222	509274	453616	696204	478695	450241	425473	531673	360212	503795	623734	594205	487422	621042
5α-Dihydrotestosterone glucuronide	C25 H38 O8	466.256	7.551	467.263	2.14083	HMDB0006203	Lipids and lipid-like molecules	Steroids and steroid derivatives	Steroidal glycosides	Full match	No results	No results	Lipids and lipid-like molecules	Steroids and steroid derivatives	Steroidal glycosides	Steroid glucuronide conjugates	1.12763e+06	994118	724919	582735	634722	402835	473098	515984	718671	554644	718017	944767	678966	628117	638526	1.02351e+06	709387	433588	567813	478397	656644	552867	543807	660713	458908	512065	718189	535725	640438	669688	912415	657169	1.117e+06
4-Hydroxyretinoic Acid	C20 H28 O3	316.205	6.2	317.212	3.08423	HMDB0006254	Lipids and lipid-like molecules	Prenol lipids	Retinoids	No results	No results	Full match	Lipids and lipid-like molecules	Prenol lipids	Retinoids	Retinoids	943548	1.37731e+06	881416	1.02465e+06	1.11096e+06	690889	1.91605e+06	2.71834e+06	875909	310742	710107	729001	1.79732e+06	881807	919476	1.61689e+06	1.05826e+06	433080	1.31432e+06	1.31887e+06	2.02711e+06	682175	1.87276e+06	446368	1.15218e+06	650645	1.20119e+06	381004	1.00791e+06	803390	1.80569e+06	1.55839e+06	1.1539e+06
Ecgonine	C9 H15 N O3	185.106	1.406	186.113	3.38543	HMDB0006548	Alkaloids and derivatives	Tropane alkaloids	-	Full match	Full match	No results	Alkaloids and derivatives	Tropane alkaloids	Not available	Tropane alkaloids	5.70117e+06	2.8787e+06	7.1174e+06	1.05301e+07	3.53785e+06	6.07572e+06	5.10344e+06	2.71545e+06	5.3263e+06	4.9515e+06	4.52059e+06	3.45578e+06	7.91695e+06	4.59818e+06	5.97424e+06	3.60577e+06	6.43741e+06	3.67273e+06	7.36868e+06	5.07309e+06	5.42011e+06	7.81174e+06	4.122e+06	8.02281e+06	2.82113e+06	6.90613e+06	3.76062e+06	4.22532e+06	5.07343e+06	8.24079e+06	5.28159e+06	4.72528e+06	5.03353e+06
Coenzyme Q2	C19 H26 O4	318.182	7.209	319.189	3.98925	HMDB0006709	Lipids and lipid-like molecules	Prenol lipids	Quinone and hydroquinone lipids	Full match	No results	No results	Lipids and lipid-like molecules	Prenol lipids	Quinone and hydroquinone lipids	Ubiquinones	5.46215e+06	9.70668e+06	1.04534e+07	1.13732e+07	6.95118e+06	3.10497e+07	1.30386e+07	1.60899e+07	2.53972e+07	1.54349e+07	1.98829e+07	1.89049e+07	7.53241e+06	1.02527e+07	5.78561e+06	2.13914e+07	2.44071e+07	1.03617e+07	1.1736e+07	9.93991e+06	8.79408e+06	2.52829e+07	8.91893e+06	2.66585e+07	1.17121e+07	1.11203e+07	1.75837e+07	6.3107e+06	2.96597e+07	1.37662e+07	5.71092e+06	1.31706e+07	2.47923e+07
gamma-Glutamylleucine	C11 H20 N2 O5	260.137	5.332	261.144	0.467984	HMDB0011171	Organic acids and derivatives	Carboxylic acids and derivatives	Amino acids, peptides, and analogues	No results	Full match	Full match	Organic acids and derivatives	Carboxylic acids and derivatives	Amino acids, peptides, and analogues	Dipeptides	2.36827e+07	1.82237e+07	3.06515e+07	2.02472e+07	2.48807e+07	2.03769e+07	2.33393e+07	1.54264e+07	1.30663e+07	1.62682e+07	3.43e+07	1.22018e+07	3.16768e+07	2.54843e+07	2.08565e+07	1.71171e+07	1.33102e+07	1.61085e+07	1.86807e+07	2.40047e+07	2.37417e+07	1.18008e+07	2.32389e+07	1.27083e+07	1.87421e+07	2.28801e+07	1.56548e+07	1.1357e+07	1.58399e+07	2.88364e+07	2.33754e+07	1.34162e+07	1.71427e+07
All-Trans-13,14-Dihydroretinol	C20 H32 O	288.246	7.036	271.242	1.40282	HMDB0011618	Lipids and lipid-like molecules	Prenol lipids	Retinoids	No results	No results	Full match					2.95579e+06	2.07547e+06	5.97939e+06	2.80335e+06	1.88144e+06	2.4572e+06	2.56444e+06	3.85912e+06	9.60309e+06	957294	2.05429e+07	5.71643e+06	4.33955e+06	2.6345e+06	5.32683e+06	5.18256e+06	3.59128e+06	2.34055e+06	937685	5.11623e+06	5.36114e+06	2.85771e+06	7.59028e+06	2.40568e+06	2.78443e+06	9.6024e+06	2.54246e+06	2.4932e+06	8.5286e+06	3.62044e+06	1.1156e+07	3.20196e+06	8.29752e+06
L-Iditol	C6 H14 O6	182.079	1.289	205.068	1.38309	HMDB0011632	Organic oxygen compounds	Organooxygen compounds	Carbohydrates and carbohydrate conjugates	Full match	Full match	Full match	Organic oxygen compounds	Organooxygen compounds	Carbohydrates and carbohydrate conjugates	Sugar alcohols	735529	1.10172e+06	1.16858e+06	697200	1.03047e+06	449246	754759	516398	855674	2.06196e+06	1.16502e+06	1.54083e+06	5.21534e+06	6.9849e+06	292025	210326	583769	735804	305448	535240	260642	548806	417639	1.54551e+06	416747	1.90173e+06	366599	771677	492385	498862	315174	802780	1.78049e+06
4-Hydroxybenzaldehyde	C7 H6 O2	122.037	2.464	123.045	4.75732	HMDB0011718	Organic oxygen compounds	Organooxygen compounds	Carbonyl compounds	Full match	Full match	Full match	Organic oxygen compounds	Organooxygen compounds	Carbonyl compounds	Hydroxybenzaldehydes	2.00768e+08	1.79601e+08	2.30408e+08	2.32277e+08	2.26085e+08	2.51374e+08	1.93767e+08	2.0393e+08	2.3258e+08	1.87182e+08	2.88701e+08	1.69737e+08	2.03386e+08	2.35045e+08	2.15881e+08	1.96915e+08	1.41077e+08	1.5921e+08	1.44157e+08	2.32891e+08	2.56785e+08	1.75747e+08	2.34765e+08	1.90057e+08	2.04982e+08	2.28767e+08	1.69115e+08	1.75683e+08	1.5761e+08	2.41198e+08	1.39117e+08	3.20354e+08	2.24475e+08
gamma-Glutamyltyrosine	C14 H18 N2 O6	310.117	4.929	311.124	0.237666	HMDB0011741	Organic acids and derivatives	Carboxylic acids and derivatives	Amino acids, peptides, and analogues	No results	Full match	No results	Organic acids and derivatives	Carboxylic acids and derivatives	Amino acids, peptides, and analogues	Tyrosine and derivatives	5.72413e+06	3.09504e+06	6.4423e+06	3.6999e+06	5.67284e+06	6.2215e+06	5.59879e+06	5.21124e+06	4.69117e+06	2.26891e+06	5.66405e+06	3.00389e+06	4.76817e+06	5.30228e+06	4.32148e+06	3.51096e+06	4.03073e+06	2.92526e+06	4.0559e+06	5.62711e+06	6.56225e+06	3.46268e+06	5.30297e+06	3.50268e+06	3.93654e+06	4.20302e+06	2.64909e+06	1.8905e+06	3.28826e+06	5.52991e+06	3.96542e+06	3.08683e+06	4.22911e+06
N-Acetyl-L-leucine	C8 H15 N O3	173.106	5.31	174.113	3.1002	HMDB0011756	Organic acids and derivatives	Carboxylic acids and derivatives	Amino acids, peptides, and analogues	Full match	No results	Full match	Organic acids and derivatives	Carboxylic acids and derivatives	Amino acids, peptides, and analogues	Leucine and derivatives	753864	789759	893066	875238	1.02648e+06	944636	858662	847142	921450	856146	1.04661e+06	947212	1.21383e+06	1.28369e+06	1.22971e+06	1.12613e+06	1.13532e+06	1.567e+06	1.40262e+06	1.55605e+06	1.38933e+06	1.46019e+06	1.01553e+06	1.39683e+06	1.33418e+06	1.0832e+06	1.18274e+06	980339	869492	848972	957648	1.02824e+06	733622
Hexadecanamide	C16 H33 N O	255.257	9.395	256.264	2.13638	HMDB0012273	Lipids and lipid-like molecules	Fatty Acyls	Fatty amides	Full match	No results	No results	Lipids and lipid-like molecules	Fatty Acyls	Fatty amides	Fatty amides	4.83976e+07	1.80658e+08	1.15586e+08	1.67498e+08	1.38448e+08	9.40242e+07	6.6573e+07	1.90912e+08	1.45834e+08	2.32945e+08	3.02116e+08	1.84492e+08	1.43439e+08	2.12366e+08	1.90001e+08	4.57692e+08	5.56236e+08	4.99922e+08	1.79223e+08	4.402e+08	3.88859e+08	4.89571e+08	2.22596e+08	3.3409e+08	3.59274e+08	1.36089e+08	1.14072e+08	6.2229e+07	7.63207e+07	1.74209e+08	3.05817e+07	5.36696e+07	3.02422e+08
2-Phenylethylamine	C8 H11 N	121.09	5.537	122.097	4.29971	HMDB0012275	Benzenoids	Benzene and substituted derivatives	Phenethylamines	No results	No results	Full match	Benzenoids	Benzene and substituted derivatives	Phenethylamines	Phenethylamines	853469	749734	923512	840784	923729	968996	927013	1.02133e+06	929791	978880	824079	969730	1.07685e+06	1.10951e+06	1.05449e+06	1.10855e+06	1.06294e+06	1.01809e+06	1.06555e+06	1.36238e+06	1.14244e+06	1.30848e+06	934814	1.02007e+06	1.12534e+06	1.00985e+06	797116	1.15433e+06	1.11809e+06	1.12861e+06	976694	1.17684e+06	1.12033e+06
Phe-Phe	C18 H20 N2 O3	312.148	5.48	313.155	2.10638	HMDB0013302	Organic acids and derivatives	Carboxylic acids and derivatives	Amino acids, peptides, and analogues	No results	No results	Full match	Organic acids and derivatives	Carboxylic acids and derivatives	Amino acids, peptides, and analogues	Dipeptides	8.96017e+08	8.37538e+08	5.51459e+08	8.11138e+08	4.2113e+08	7.11632e+08	6.91801e+08	6.69873e+08	1.09309e+09	5.4818e+08	8.93655e+08	8.58756e+08	5.92833e+08	4.68106e+08	8.63339e+08	7.87279e+08	8.105e+08	1.13999e+08	8.65102e+08	8.65075e+08	7.91573e+08	4.22556e+08	6.64567e+08	4.18354e+08	2.72006e+08	5.15634e+08	1.1083e+09	2.50259e+08	1.20908e+09	9.22044e+08	6.30299e+08	4.94401e+08	6.65996e+08
Docosahexaenoyl Ethanolamide	C24 H37 N O2	371.281	8.419	372.288	3.47289	HMDB0013658	Organic nitrogen compounds	Organonitrogen compounds	Amines	Full match	No results	No results	Organic nitrogen compounds	Organonitrogen compounds	Amines	N-acylethanolamines	616616	429052	397109	452082	652425	575287	930765	2.22524e+06	1.31382e+06	643211	629405	1.09777e+06	675041	954894	710082	1.06039e+06	2.26999e+06	846993	586209	3.5485e+06	467682	520691	1.30807e+06	4.70703e+06	646469	676412	600189	404537	407023	491296	377635	968471	867102
4-Methylaminoantipyrine	C12 H15 N3 O	217.122	5.043	218.129	0.957528	HMDB0013839	Organoheterocyclic compounds	Azoles	Pyrazoles	Full match	No results	No results	Organoheterocyclic compounds	Azoles	Pyrazoles	Phenylpyrazoles	131.847	144.225	136.28	117.965	116.266	130.991	135.93	158.262	257.066	300.192	296.005	304.08	1744.66	493.307	540.356	526.697	392.78	380.168	549.516	494.465	431.141	348.538	527.072	480.103	401.851	510.209	483.767	450.621	483.605	492.365	556.215	604.011	613.26
N-Desmethylvenlafaxine	C16 H25 N O2	263.189	6.622	264.196	2.35937	HMDB0013892	Benzenoids	Phenol ethers	Anisoles	Full match	No results	No results	Benzenoids	Phenol ethers	Anisoles	Anisoles	1.87487e+06	753963	2.68478e+07	584878	749568	8.05226e+06	6.68694e+06	406021	409183	284055	9.2555e+06	2.36695e+07	457141	4.14881e+06	208798	293793	765237	4.85679e+06	215160	8.48835e+06	479567	2.07156e+07	4.44206e+06	4.41195e+07	6.64988e+06	6.31737e+07	3.12749e+06	7.66569e+06	1.30728e+07	724683	1.1644e+06	1.13443e+07	5.82889e+06
4'-Hydroxydiclofenac	C14 H11 Cl2 N O3	311.012	6.235	334.001	1.83732	HMDB0013974	Benzenoids	Benzene and substituted derivatives	Halobenzenes	Full match	No results	No results	Benzenoids	Benzene and substituted derivatives	Halobenzenes	Dichlorobenzenes	12014.5	13565.5	23793.9	51418	13647.5	11369.6	14358.3	16094.3	22811.2	21782.4	28129.6	34078	40240.6	40647.3	55013.1	55765.8	59674	52336.2	62320.1	63491.3	58145.1	57772.2	80651	66550.4	57960.6	69913.3	76276.2	65819.3	101415	70989.4	106155	87978	124765
Amoxicillin	C16 H19 N3 O5 S	365.105	4.98	349.086	1.41957	HMDB0015193	Organoheterocyclic compounds	Lactams	Beta lactams	Full match	No results	No results	Organoheterocyclic compounds	Lactams	Beta lactams	Penicillins	10092.3	11897.8	13984.4	10249	12189.8	13470.5	16407.1	10050.7	22058.4	15328.2	24033.6	26184.2	29548.8	28288.9	34368.3	39044.3	44470.1	29552.8	46877.7	48232.5	39439.7	35738.2	58142.2	43429.4	33043.6	31406.6	48087.1	27609.4	36379.5	52966.2	48901.3	30956.2	47762.4
Gemifloxacin	C18 H20 F N5 O4	389.152	5.834	390.159	4.64515	HMDB0015286	Organoheterocyclic compounds	Diazanaphthalenes	Naphthyridines	Full match	No results	No results	Organoheterocyclic compounds	Diazanaphthalenes	Naphthyridines	Naphthyridine carboxylic acids and derivatives	157124	192649	205062	208704	205366	192529	199157	207925	213514	180674	179321	190846	182180	173968	199877	194101	186070	158196	195540	186547	203980	172186	295774	191649	175447	191449	202092	185438	188135	195180	255498	224379	393267
Oxymorphone	C17 H19 N O4	301.132	5.97	324.122	3.52641	HMDB0015323	Benzenoids	Phenanthrenes and derivatives	-	Full match	No results	No results	Benzenoids	Phenanthrenes and derivatives	Not available	Phenanthrenes and derivatives	312567	211877	5.40883e+06	398267	176850	2.80887e+06	1.8417e+06	195697	236965	347649	836583	1.42719e+06	166947	935059	767513	307127	1.89302e+06	534938	247655	416886	186078	1.75532e+06	487372	6.69069e+06	419879	4.66313e+06	838508	292752	2.66241e+06	2.10847e+06	238609	1.03812e+06	346403
Asp-glu	C9 H14 N2 O7	262.08	1.403	263.087	1.7582	HMDB0028752	Organic acids and derivatives	Carboxylic acids and derivatives	Amino acids, peptides, and analogues	No results	No results	Full match	Organic acids and derivatives	Carboxylic acids and derivatives	Amino acids, peptides, and analogues	Dipeptides	411727	833842	305547	561601	246883	536684	709254	724048	357719	242119	349065	304686	428389	571218	1.21784e+06	1.12583e+06	1.08901e+06	246820	1.30819e+06	1.5761e+06	1.03274e+06	252500	1.15168e+06	301467	354107	393444	465357	247790	470411	547035	954635	768208	405901
Glu-Gln	C10 H17 N3 O6	275.112	1.384	276.12	1.65291	HMDB0028817	Organic acids and derivatives	Carboxylic acids and derivatives	Amino acids, peptides, and analogues	No results	Full match	No results	Organic acids and derivatives	Carboxylic acids and derivatives	Amino acids, peptides, and analogues	Dipeptides	9.24239e+07	7.80649e+07	4.54377e+07	7.09217e+07	7.63404e+07	9.28071e+07	9.59952e+07	9.54671e+07	9.02557e+07	7.46418e+07	9.18512e+07	4.46401e+07	8.93502e+07	1.04167e+08	7.98467e+07	9.60257e+07	6.22207e+07	4.94249e+07	5.78461e+07	5.39659e+07	5.24061e+07	6.54086e+07	6.98242e+07	7.23406e+07	4.35361e+07	6.87222e+07	5.77135e+07	4.83053e+07	6.78711e+07	7.91451e+07	4.68795e+07	6.94103e+07	5.74841e+07
Gly-Val	C7 H14 N2 O3	174.101	3.118	175.108	3.72022	HMDB0028854	Organic acids and derivatives	Carboxylic acids and derivatives	Amino acids, peptides, and analogues	No results	Full match	Full match	Organic acids and derivatives	Carboxylic acids and derivatives	Amino acids, peptides, and analogues	Dipeptides	1.66586e+07	4.85718e+07	3.74124e+06	3.82642e+07	2.98794e+06	4.6131e+07	5.14454e+07	5.74967e+07	4.24362e+07	1.35853e+07	3.25636e+06	2.25574e+07	5.76024e+06	1.33823e+07	5.65004e+07	4.91867e+07	5.49893e+07	263888	6.2917e+07	4.74939e+07	3.60399e+07	6.18194e+06	3.13122e+07	9.18521e+06	3.82726e+06	6.78254e+06	5.01988e+07	1.3958e+06	3.40176e+07	2.68368e+07	4.3315e+07	3.72537e+07	9.3483e+06
Glycyl-L-leucine	C8 H16 N2 O3	188.116	1.43	189.124	1.63531	HMDB0028929	Organic acids and derivatives	Carboxylic acids and derivatives	Amino acids, peptides, and analogues	No results	No results	Full match	Organic acids and derivatives	Carboxylic acids and derivatives	Amino acids, peptides, and analogues	Peptides	2.34163e+06	2.66524e+06	2.70888e+06	2.76954e+06	2.67643e+06	2.79416e+06	2.42996e+06	2.33013e+06	1.98579e+06	2.58118e+06	3.65589e+06	3.27448e+06	3.15727e+06	5.03097e+06	2.85691e+06	2.60906e+06	2.42648e+06	2.3371e+06	3.33857e+06	2.53584e+06	2.42314e+06	2.81079e+06	2.79999e+06	2.90743e+06	2.68886e+06	2.8918e+06	2.54701e+06	2.1359e+06	1.95976e+06	3.09177e+06	2.53271e+06	2.18954e+06	2.2499e+06
Tyrosylalanine	C12 H16 N2 O4	252.112	4.742	253.119	2.11418	HMDB0029098	Organic acids and derivatives	Carboxylic acids and derivatives	Amino acids, peptides, and analogues	Full match	No results	No results	Organic acids and derivatives	Carboxylic acids and derivatives	Amino acids, peptides, and analogues	Dipeptides	6.68251e+06	2.13939e+06	4.7788e+06	2.97334e+06	1.41879e+07	3.59798e+06	2.97957e+06	1.96419e+06	5.88677e+06	7.41972e+06	1.46096e+07	5.17263e+06	8.77308e+06	7.99123e+06	3.39348e+06	3.62849e+06	2.15543e+06	2.11627e+06	1.54743e+06	1.77272e+06	2.52498e+06	5.02598e+06	810178	3.70228e+06	3.47966e+06	6.97997e+06	3.06978e+06	4.35882e+06	6.90663e+06	5.43193e+06	1.03915e+06	1.81298e+06	7.87989e+06
Piperine	C17 H19 N O3	285.136	6.523	286.143	1.69557	HMDB0029377	Alkaloids and derivatives	-	-	Full match	Full match	No results	Alkaloids and derivatives	Not available	Not available	Alkaloids and derivatives	3.50137e+07	1.77969e+07	3.08407e+08	3.04811e+07	1.90724e+07	2.19513e+08	7.16583e+07	1.43989e+07	1.98885e+06	3.77368e+07	9.0221e+07	8.7797e+07	179947	7.58029e+07	4.20681e+07	1.20601e+06	1.26438e+08	4.03067e+07	8.96847e+06	5.46077e+07	8.45294e+06	1.00352e+08	3.21406e+07	4.24787e+08	3.97667e+07	4.12097e+08	9.73761e+07	1.37642e+07	1.1381e+08	1.07971e+08	1.11027e+06	3.30147e+07	1.85075e+07
Methyl indole-3-acetate	C11 H11 N O2	189.08	5.808	190.087	2.96917	HMDB0029738	Organoheterocyclic compounds	Indoles and derivatives	Indolyl carboxylic acids and derivatives	Full match	Full match	Full match	Organoheterocyclic compounds	Indoles and derivatives	Indolyl carboxylic acids and derivatives	Indole-3-acetic acid derivatives	9.46871e+06	4.86387e+06	5.21549e+06	9.53197e+06	1.13729e+07	1.20676e+07	5.18785e+06	2.36156e+06	1.79533e+06	3.448e+06	2.91402e+06	1.92811e+06	1.41171e+07	9.34194e+06	3.55408e+06	9.72053e+06	1.45465e+07	1.01284e+07	1.39225e+07	3.70709e+06	1.13839e+07	2.2801e+06	9.5265e+06	2.85245e+07	1.29937e+07	6.21403e+06	1.9492e+07	6.21323e+06	1.89166e+06	2.26374e+07	8.47408e+06	4.37987e+06	3.26925e+06
Laudanosine	C21 H27 N O4	357.195	5.32	358.202	1.6564	HMDB0030213	Organoheterocyclic compounds	Isoquinolines and derivatives	Benzylisoquinolines	Full match	No results	No results	Organoheterocyclic compounds	Isoquinolines and derivatives	Benzylisoquinolines	Benzylisoquinolines	76626.7	81579.7	125229	69349	83378.3	46456.7	51978.6	42987.4	48837	52242.2	94784.6	77210.3	72873.2	67369.8	39277.1	58932.6	47810.2	66692.2	38487.4	41322.2	40582.4	41385.3	51849.8	64099.7	52484.6	44438.6	50115.1	81885.8	50513	76489.2	53503	50833.3	97309.8
3-(3,4,5-trimethoxyphenyl)propanoic acid	C12 H16 O5	240.101	5.702	263.09	3.52515	HMDB0030254	Phenylpropanoids and polyketides	Phenylpropanoic acids	-	Full match	No results	Full match					500779	481851	596037	490436	549407	587823	578214	548214	697701	582504	635796	736994	1.24885e+06	1.17005e+06	772994	7.74326e+06	752705	599194	706507	654082	546250	781179	643398	682543	595910	759017	746557	1.17188e+06	593111	725169	610530	878742	774446
DL-Tryptophan	C11 H12 N2 O2	204.09	5.177	205.098	1.82457	HMDB0030396	Organoheterocyclic compounds	Indoles and derivatives	Indolyl carboxylic acids and derivatives	Full match	Full match	Full match	Organoheterocyclic compounds	Indoles and derivatives	Indolyl carboxylic acids and derivatives	Indolyl carboxylic acids and derivatives	8.60057e+08	9.16343e+08	9.43523e+08	1.16764e+09	1.14625e+09	1.34227e+09	9.04258e+08	1.0787e+09	1.02517e+09	9.05387e+08	1.37477e+09	1.03903e+09	9.02838e+08	1.14814e+09	1.33468e+09	8.4884e+08	9.41311e+08	1.14609e+09	1.68253e+09	1.02042e+09	1.55358e+09	1.2139e+09	1.27649e+09	1.04903e+09	1.1071e+09	1.16285e+09	1.17487e+09	7.2611e+08	8.77357e+08	1.04576e+09	1.00482e+09	8.36217e+08	9.89196e+08
2-Mercaptobenzothiazole	C7 H5 N S2	166.987	6.12	167.994	3.64605	HMDB0030524	Organoheterocyclic compounds	Benzothiazoles	-	Full match	No results	No results	Organoheterocyclic compounds	Benzothiazoles	Not available	Benzothiazoles	1.08425e+07	1.35568e+07	2.2643e+07	1.48411e+06	1.06456e+07	8.50635e+06	1.88647e+07	1.62324e+07	8.33525e+06	2.07203e+07	1.13389e+07	1.14894e+07	1.73142e+07	1.1709e+07	1.33823e+07	1.07515e+07	1.32313e+07	1.13721e+07	1.24957e+07	9.20166e+06	7.22064e+06	4.31823e+06	1.11224e+07	9.86426e+06	6.38057e+06	6.22812e+06	1.41413e+07	9.38894e+06	2.16309e+07	8.69189e+06	2.24333e+07	1.11912e+07	2.7658e+07
Punicic Acid	C18 H30 O2	278.225	11.771	279.232	1.9761	HMDB0030963	Lipids and lipid-like molecules	Fatty Acyls	Lineolic acids and derivatives	No results	No results	Full match	Lipids and lipid-like molecules	Fatty Acyls	Lineolic acids and derivatives	Lineolic acids and derivatives	4.55597e+06	2.36966e+06	2.29957e+06	3.60951e+06	2.27583e+06	4.97901e+06	7.15205e+06	3.96923e+06	6.53522e+06	4.31203e+06	5.92909e+06	4.49114e+06	1.41448e+07	2.50173e+06	4.24431e+06	4.49834e+06	3.99929e+06	4.00631e+06	3.58721e+06	3.27109e+06	4.23028e+06	5.08072e+06	2.80519e+06	4.11344e+06	3.6818e+06	3.44309e+06	3.72998e+06	2.08601e+06	4.6261e+06	5.52283e+06	2.38646e+06	5.34199e+06	2.38819e+06
4-Ethylbenzaldehyde	C9 H10 O	134.074	4.917	135.081	2.72284	HMDB0032024	Benzenoids	Benzene and substituted derivatives	Benzoyl derivatives	Full match	No results	No results	Benzenoids	Benzene and substituted derivatives	Benzoyl derivatives	Benzoyl derivatives	1.9931e+07	2.19307e+07	3.09908e+07	2.41877e+07	2.87325e+07	2.91948e+07	2.76499e+07	2.33404e+07	2.8524e+07	1.72907e+07	2.50372e+07	2.21669e+07	2.65769e+07	2.45173e+07	2.83511e+07	2.10221e+07	2.49996e+07	2.27156e+07	2.29431e+07	2.58359e+07	2.38128e+07	2.19755e+07	3.20207e+07	2.06846e+07	2.34799e+07	2.38451e+07	2.11773e+07	1.97201e+07	1.94824e+07	2.84021e+07	2.68079e+07	1.89748e+07	2.77801e+07
2,4-Dimethylbenzaldehyde	C9 H10 O	134.073	6.616	286.178	4.66119	HMDB0032142	Benzenoids	Benzene and substituted derivatives	Benzoyl derivatives	Full match	No results	No results	Benzenoids	Benzene and substituted derivatives	Benzoyl derivatives	Benzoyl derivatives	8.19678e+06	1.61031e+06	1.78252e+08	3.12903e+06	4.96205e+06	4.97002e+07	3.57116e+07	1.68713e+06	517255	1.4634e+06	4.37706e+07	1.25768e+08	3.01106e+06	2.09426e+07	410127	393915	2.61723e+06	3.44528e+07	291428	5.23322e+07	2.84265e+06	1.20631e+08	3.1326e+07	2.69174e+08	4.70633e+07	3.41029e+08	5.23554e+06	5.33842e+07	2.34188e+07	2.51552e+06	6.02527e+06	5.32499e+07	2.99916e+07
4'-Methoxyacetophenone	C9 H10 O2	150.069	5.923	151.076	3.93448	HMDB0032570	Organic oxygen compounds	Organooxygen compounds	Carbonyl compounds	Full match	No results	Full match	Organic oxygen compounds	Organooxygen compounds	Carbonyl compounds	Alkyl-phenylketones	1.46281e+06	1.46084e+06	1.22987e+06	1.32579e+06	1.39935e+06	1.3243e+06	1.28538e+06	1.4511e+06	1.33939e+06	1.31463e+06	1.50671e+06	1.36246e+06	1.43926e+06	1.52927e+06	1.26111e+06	1.41134e+06	1.34604e+06	1.26556e+06	1.13703e+06	1.23294e+06	1.16349e+06	1.26063e+06	1.20322e+06	1.25509e+06	5.53104e+07	1.25045e+06	1.19091e+06	1.17268e+06	1.28704e+06	1.33853e+06	1.28276e+06	1.29536e+06	1.01429e+06
Jasmonic acid	C12 H18 O3	210.126	6.94	211.133	2.64396	HMDB0032797	Lipids and lipid-like molecules	Fatty Acyls	Lineolic acids and derivatives	Full match	No results	No results	Lipids and lipid-like molecules	Fatty Acyls	Lineolic acids and derivatives	Jasmonic acids	728656	1.35494e+06	1.48639e+06	473183	284050	277519	945986	252783	337644	505768	1.79732e+06	461090	191597	556664	1.09283e+06	598400	4.68685e+06	239784	531066	297842	291594	185911	913829	820402	1.35798e+06	363993	3.09214e+06	238578	2.19211e+06	1.09903e+06	275681	1.86024e+06	341936
1-(4-Methoxyphenyl)-2-propanone	C10 H12 O2	164.084	10.41	165.092	3.96368	HMDB0032891	Benzenoids	Benzene and substituted derivatives	Phenylpropanes	No results	No results	Full match					1.88434e+06	1.0994e+06	3.75442e+06	3.56166e+06	1.94759e+06	1.94696e+06	1.49083e+06	1.50754e+06	1.10402e+07	7.58009e+06	6.52625e+06	5.65575e+06	4.12604e+06	5.40597e+06	4.77878e+06	4.9959e+06	1.27365e+07	5.93072e+06	4.19643e+06	5.63272e+06	1.36945e+06	4.78712e+06	6.45552e+06	4.88734e+06	4.28609e+06	875559	5.13598e+06	3.7963e+06	2.88345e+06	5.33467e+06	4.64325e+06	3.61591e+06	4.74534e+06
4-Methyl-5-thiazoleethanol	C6 H9 N O S	143.041	3.789	144.048	3.81075	HMDB0032985	Organoheterocyclic compounds	Azoles	Thiazoles	Full match	No results	No results	Organoheterocyclic compounds	Azoles	Thiazoles	4,5-disubstituted thiazoles	12042.1	1.53251e+06	41972.8	22636	11887.7	16507	12395.4	9657.15	22851.4	15370.6	10801.4	11642.2	5442.1	9221.56	18005.7	3441.98	10240.1	2731.26	7160.59	16386.6	7077.33	8010.47	24064.6	11808.2	17262.4	18996.8	14702.8	6742.21	5869.71	20659.5	14147.9	8460.84	10697.1
cis-gondoic acid	C20 H38 O2	310.288	10.168	311.295	2.28673	HMDB0033022	Lipids and lipid-like molecules	Fatty Acyls	Fatty acids and conjugates	No results	No results	Full match	Lipids and lipid-like molecules	Fatty Acyls	Fatty acids and conjugates	Long-chain fatty acids	3.43507e+06	3.62881e+06	3.28038e+06	3.1704e+06	2.06728e+06	2.49889e+06	2.43955e+06	2.65076e+06	4.20781e+06	2.3506e+06	2.54685e+06	2.43216e+06	2.73412e+06	1.73623e+06	1.65447e+06	1.48905e+06	1.4109e+06	1.41148e+06	1.17384e+06	1.19223e+06	1.39335e+06	990524	1.36622e+06	1.17927e+06	1.12578e+06	610603	1.21678e+06	1.05316e+06	1.13297e+06	1.09879e+06	1.02242e+06	1.00421e+06	976867
Quinoline	C9 H7 N	129.058	5.66	130.066	4.73258	HMDB0033731	Organoheterocyclic compounds	Quinolines and derivatives	-	Full match	No results	No results	Organoheterocyclic compounds	Quinolines and derivatives	Not available	Quinolines and derivatives	6.60468e+06	1.22659e+07	6.94036e+06	9.10067e+06	1.5217e+07	1.5362e+07	9.58953e+06	3.48758e+07	1.58928e+07	1.37213e+07	2.08815e+07	1.53906e+07	2.15256e+07	1.33525e+07	1.30986e+07	1.05558e+07	2.15707e+07	6.97772e+06	2.66093e+07	1.19683e+07	2.06769e+07	5.85766e+06	1.18438e+07	1.29961e+07	1.00746e+07	1.30473e+07	4.61174e+07	1.25047e+07	1.27599e+07	9.95975e+06	1.65269e+07	1.91645e+07	8.65908e+06
Astilbin	C21 H22 O11	450.116	5.106	451.123	1.33637	HMDB0033850	Phenylpropanoids and polyketides	Flavonoids	Flavonoid glycosides	Full match	No results	No results	Phenylpropanoids and polyketides	Flavonoids	Flavonoid glycosides	Flavonoid-3-O-glycosides	20987.7	14016.8	16560.4	9030.46	11313.2	7252.24	9028.06	10294.1	9961.91	11847.7	11312	9537.07	6653.33	6532.19	4578.43	5162.94	5225.52	3717.05	4856.03	4348.8	3955.05	3793.35	5375.3	5878.03	5175.26	5030.89	4939.25	4944.47	6367.35	6311.09	6184.43	6464.36	7972.71
Anacardic acid	C22 H36 O3	348.268	8.873	331.265	4.09166	HMDB0033896	Benzenoids	Benzene and substituted derivatives	Benzoic acids and derivatives	Full match	No results	No results	Benzenoids	Benzene and substituted derivatives	Benzoic acids and derivatives	Salicylic acids	3.672e+06	2.93655e+06	1.62988e+06	1.64212e+06	2.82173e+06	1.43614e+06	2.67048e+06	1.69038e+06	2.40557e+06	2.21746e+06	2.27061e+06	3.008e+06	4.56155e+06	2.92111e+06	1.48236e+06	1.35929e+06	1.16311e+06	1.43398e+06	1.3755e+06	1.01948e+06	1.68764e+06	1.64902e+06	1.11279e+06	1.90241e+06	1.35001e+06	1.92593e+06	1.00485e+06	483684	938428	1.16943e+06	738454	1.51304e+06	1.59706e+06
isoleucine	C6 H13 N O2	131.094	1.37	132.101	4.26147	HMDB0033923	Organic acids and derivatives	Carboxylic acids and derivatives	Amino acids, peptides, and analogues	No results	No results	Full match	Organic acids and derivatives	Carboxylic acids and derivatives	Amino acids, peptides, and analogues	Isoleucine and derivatives	671946	778899	5.1766e+06	2.05437e+06	1.51429e+06	800198	1.5296e+06	854344	1.37979e+06	4.5779e+06	4.92543e+06	2.52202e+06	2.37853e+06	917985	3.99106e+06	1.37989e+06	1.88461e+06	1.1017e+06	2.64496e+06	1.11498e+06	1.84327e+06	983551	235335	595899	9.13057e+06	3.14603e+06	3.58409e+06	1.23754e+06	925030	6.84571e+06	1.34053e+06	2.61732e+06	2.24724e+06
Methionine	C5 H11 N O2 S	149.052	1.946	150.059	4.0282	HMDB0033951	Organic acids and derivatives	Carboxylic acids and derivatives	Amino acids, peptides, and analogues	Full match	Full match	Full match	Organic acids and derivatives	Carboxylic acids and derivatives	Amino acids, peptides, and analogues	Methionine and derivatives	1.55624e+08	8.85384e+07	2.37345e+08	1.03638e+08	2.76744e+08	1.63755e+08	6.84191e+07	9.2705e+07	6.53581e+07	2.62188e+07	2.52969e+08	9.29212e+06	1.5292e+08	6.29704e+07	5.85415e+07	1.17638e+08	7.08735e+07	1.63776e+08	8.37526e+07	1.53973e+08	1.70897e+08	1.19433e+08	1.23439e+08	7.89268e+07	2.52332e+08	8.70645e+07	3.28323e+07	7.86541e+07	1.24378e+08	1.72934e+08	3.31617e+07	6.19194e+07	8.02462e+07
4-Ethoxybenzaldehyde	C9 H10 O2	150.069	6.066	151.076	3.80121	HMDB0033970	Benzenoids	Phenol ethers	-	Full match	No results	Full match	Benzenoids	Phenol ethers	Not available	Phenol ethers	2.32676e+07	1.57115e+07	1.81556e+07	1.52998e+07	1.47777e+07	1.72954e+07	1.40646e+07	2.43679e+07	2.05702e+07	2.02057e+07	2.76067e+07	1.72615e+07	3.3647e+07	2.11468e+07	1.82451e+07	1.46579e+07	2.88221e+07	2.31255e+07	1.86577e+07	2.60974e+07	2.14282e+07	1.42625e+07	2.86563e+07	1.30565e+07	2.94848e+07	1.71089e+07	2.9841e+07	2.02906e+07	1.6719e+07	2.959e+07	2.66332e+07	2.07405e+07	1.63115e+07
Psoralidin	C20 H16 O5	336.099	6.631	337.106	2.98605	HMDB0034050	Phenylpropanoids and polyketides	Isoflavonoids	Coumestans	Full match	No results	No results	Phenylpropanoids and polyketides	Isoflavonoids	Coumestans	Coumestans	5.77511e+07	3.65541e+07	5.44631e+07	3.35528e+07	4.57098e+07	4.55417e+07	4.24826e+07	4.22728e+07	4.31708e+07	4.35846e+07	3.94216e+07	4.52219e+07	4.27274e+07	4.28194e+07	4.44401e+07	4.258e+07	4.46879e+07	4.53252e+07	4.44378e+07	4.38155e+07	4.37767e+07	4.64171e+07	4.2463e+07	4.92858e+07	4.92713e+07	4.52319e+07	5.0043e+07	4.84454e+07	5.01678e+07	4.84911e+07	4.6652e+07	4.15781e+07	4.91504e+07
Muscone	C16 H30 O	238.23	9.621	239.237	1.86551	HMDB0034181	Organic oxygen compounds	Organooxygen compounds	Carbonyl compounds	Full match	No results	No results	Organic oxygen compounds	Organooxygen compounds	Carbonyl compounds	Cyclic ketones	4.55469e+07	2.92482e+07	4.25698e+07	4.56974e+07	4.21252e+07	3.29779e+07	3.07794e+07	4.40288e+07	5.78059e+07	3.64034e+07	3.41952e+07	3.77313e+07	3.88807e+07	3.07728e+07	4.08124e+07	3.99934e+07	2.54166e+07	4.14406e+07	2.5311e+07	2.33345e+07	3.54126e+07	2.28886e+07	3.52772e+07	3.06958e+07	3.44857e+07	2.91844e+07	5.35012e+07	4.28967e+07	4.35937e+07	2.66204e+07	5.01733e+07	2.99525e+07	3.04218e+07
Isoquinoline	C9 H7 N	129.058	5.807	130.066	3.49282	HMDB0034244	Organoheterocyclic compounds	Isoquinolines and derivatives	-	Full match	No results	No results	Organoheterocyclic compounds	Isoquinolines and derivatives	Not available	Isoquinolines and derivatives	1.39636e+07	8.00733e+06	7.57747e+06	1.39846e+07	1.61129e+07	1.74262e+07	8.02515e+06	4.42609e+06	2.80515e+06	4.99316e+06	4.7952e+06	3.04263e+06	2.02013e+07	1.27902e+07	5.46509e+06	1.36159e+07	2.05809e+07	1.49037e+07	1.93208e+07	5.27504e+06	1.58861e+07	3.51816e+06	1.35314e+07	3.9748e+07	1.83175e+07	8.92741e+06	2.73798e+07	9.21606e+06	2.99408e+06	3.08988e+07	1.22759e+07	6.79927e+06	4.846e+06
gamma-Glutamylmethionine	C10 H18 N2 O5 S	278.094	4.871	279.101	1.89621	HMDB0034367	Organic acids and derivatives	Carboxylic acids and derivatives	Amino acids, peptides, and analogues	No results	Full match	No results	Organic acids and derivatives	Carboxylic acids and derivatives	Amino acids, peptides, and analogues	Dipeptides	4.30931e+06	2.11359e+06	2.91239e+06	3.38651e+06	8.03849e+06	3.55918e+06	3.61233e+06	1.98883e+06	2.43271e+06	2.56785e+06	6.27788e+06	1.15546e+06	3.66065e+06	4.52587e+06	3.63395e+06	3.32417e+06	2.17385e+06	2.35403e+06	2.57836e+06	3.63668e+06	3.74759e+06	2.45129e+06	3.32155e+06	2.39979e+06	4.08183e+06	2.41326e+06	1.72597e+06	1.46816e+06	2.27428e+06	3.35215e+06	1.89123e+06	1.77647e+06	2.79948e+06
Tomatidine	C27 H45 N O2	415.346	5.645	416.353	1.92688	HMDB0034731	Lipids and lipid-like molecules	Steroids and steroid derivatives	Steroidal alkaloids	Full match	No results	No results	Lipids and lipid-like molecules	Steroids and steroid derivatives	Steroidal alkaloids	Spirosolanes and derivatives	1.30165e+06	96715.7	518553	306085	987964	2.59074e+06	88417.8	96638	140238	111716	1.00523e+06	124153	132939	129372	129961	108498	144746	5.83622e+06	2.46456e+06	134001	95762.8	112502	182759	280921	3.55221e+06	153340	146491	155294	122824	2.24309e+06	172382	168560	187522
Kahweol	C20 H26 O3	314.189	6.84	315.196	3.1997	HMDB0035602	Lipids and lipid-like molecules	Prenol lipids	Monoterpenoids	Full match	No results	Full match	Organoheterocyclic compounds	Naphthofurans	Not available	Naphthofurans	921709	484990	858700	1.28987e+07	812235	463403	479847	542982	580673	576709	709000	614664	1.193e+06	955450	792149	534741	1.13552e+06	657909	1.25034e+06	714184	638703	1.12817e+06	859089	814420	707158	697521	789181	799935	957375	1.30415e+06	629190	1.30862e+06	904996
Perillartine	C10 H15 N O	165.116	4.985	166.123	3.73012	HMDB0035652	Lipids and lipid-like molecules	Prenol lipids	Monoterpenoids	Full match	No results	No results	Lipids and lipid-like molecules	Prenol lipids	Monoterpenoids	Menthane monoterpenoids	882887	949098	1.49405e+06	1.06504e+06	847546	781850	1.31422e+06	1.18007e+06	981135	1.67106e+06	674710	1.07665e+06	912303	810075	1.05632e+06	978174	1.03215e+06	1.27374e+06	1.07853e+06	965301	835520	625432	993013	779531	730906	858926	1.14568e+06	1.06053e+06	1.2719e+06	750035	829593	662163	1.24695e+06
T-2 Triol	C20 H30 O7	382.198	7.344	383.205	4.16877	HMDB0035846	Lipids and lipid-like molecules	Prenol lipids	Sesquiterpenoids	Full match	No results	No results	Lipids and lipid-like molecules	Prenol lipids	Sesquiterpenoids	Trichothecenes	1.28282e+07	1.16973e+07	1.10367e+07	1.00359e+07	1.04457e+07	1.03851e+07	1.05455e+07	1.17502e+07	1.04299e+07	1.10022e+07	1.15266e+07	1.10215e+07	1.12048e+07	1.1866e+07	1.04656e+07	1.11543e+07	1.07075e+07	1.14393e+07	1.15503e+07	1.10694e+07	1.21902e+07	1.12823e+07	1.17113e+07	1.3672e+07	1.32403e+07	1.19169e+07	1.36993e+07	1.13782e+07	1.23517e+07	1.2251e+07	1.31649e+07	1.23363e+07	1.45758e+07
p-Mentha-1,3,8-triene	C10 H14	134.11	5.458	135.117	2.90473	HMDB0037013	Lipids and lipid-like molecules	Prenol lipids	Monoterpenoids	No results	No results	Full match	Lipids and lipid-like molecules	Prenol lipids	Monoterpenoids	Aromatic monoterpenoids	222234	194468	211751	184462	182238	171336	189061	173583	176064	173512	160486	260006	208128	209984	181232	169111	243844	197779	194759	204539	178351	177303	197809	223264	215739	260928	201066	177204	233704	222692	165628	260164	246926
Ergosterol peroxide	C28 H44 O3	428.328	10.068	429.335	2.51038	HMDB0037941	Lipids and lipid-like molecules	Steroids and steroid derivatives	Ergostane steroids	Full match	No results	No results	Lipids and lipid-like molecules	Steroids and steroid derivatives	Ergostane steroids	Ergostane steroids	1.10496e+07	1.47321e+07	5.59258e+06	7.3838e+06	7.90756e+06	9.40658e+06	1.02908e+07	1.16814e+07	1.35376e+07	1.1544e+07	1.42045e+07	6.55229e+06	4.26446e+06	8.21477e+06	7.67482e+06	1.24836e+07	1.02928e+07	1.02748e+07	5.19264e+06	5.37252e+06	9.01074e+06	1.20883e+07	6.19295e+06	6.90794e+06	4.26713e+06	9.95766e+06	7.43128e+06	6.42128e+06	9.57205e+06	7.79031e+06	4.87457e+06	8.07331e+06	1.0514e+07
Dibutyl sebacate	C18 H34 O4	314.247	7.48	315.254	3.78822	HMDB0041220	Lipids and lipid-like molecules	Fatty Acyls	Fatty acid esters	No results	No results	Full match	Lipids and lipid-like molecules	Fatty Acyls	Fatty acid esters	Fatty acid esters	1.28328e+06	445087	298142	979572	615159	291660	402715	1.03392e+06	1.23831e+06	324796	228230	514107	824873	336912	569356	878910	191336	263853	491378	298765	279849	387922	589780	191811	440613	310843	373667	697530	283411	709709	327676	245396	648423
N-Acetyldopamine	C10 H13 N O3	195.09	5.145	196.098	3.93011	HMDB0041943	Benzenoids	Phenols	Benzenediols	Full match	No results	Full match	Benzenoids	Phenols	Benzenediols	Catechols	795989	455832	4.15187e+06	655206	653325	1.29817e+06	9.35876e+06	1.13197e+06	1.33419e+06	770415	1.49177e+06	932170	525173	959953	737692	548555	1.76861e+06	526772	730418	1.72499e+06	958447	3.63266e+06	2.72015e+06	1.73607e+06	1.56282e+06	2.00004e+06	701822	1.50645e+06	4.2893e+06	2.59396e+06	931741	4.15185e+06	1.04496e+06
Normorphine	C16 H17 N O3	271.122	6.319	294.111	3.49142	HMDB0041959	Alkaloids and derivatives	Morphinans	-	Full match	No results	No results	Alkaloids and derivatives	Morphinans	Not available	Morphinans	285481	316448	3.25675e+06	221969	170180	2.45198e+06	1.02712e+06	195010	347734	167872	1.50653e+06	1.45761e+06	279424	1.02048e+06	200067	131114	1.88463e+06	602039	160724	709120	253528	1.4128e+06	476417	1.33821e+07	210906	1.17206e+07	621146	127267	491372	1.19156e+06	131773	353381	203349
5-Hydroxyindole	C8 H7 N O	133.053	5.154	134.061	3.80418	HMDB0059805	Organoheterocyclic compounds	Indoles and derivatives	Hydroxyindoles	Full match	No results	Full match	Organoheterocyclic compounds	Indoles and derivatives	Hydroxyindoles	Hydroxyindoles	4.74599e+06	7.65013e+06	6.67251e+06	7.27369e+06	1.19777e+07	9.1679e+06	6.36795e+06	4.96111e+06	5.25655e+06	4.26631e+06	7.35116e+06	7.26789e+06	8.73428e+06	6.73389e+06	8.88874e+06	7.4591e+06	7.60379e+06	7.62918e+06	6.88897e+06	1.6083e+07	9.09652e+06	8.27748e+06	1.37276e+07	6.04665e+06	6.52033e+06	6.37181e+06	1.24468e+07	7.2004e+06	7.18618e+06	7.46937e+06	1.166e+07	8.67512e+06	4.43503e+06
cis-4-Hydroxy-D-proline	C5 H9 N O3	131.059	1.35	132.066	3.94368	HMDB0060460	Organic acids and derivatives	Carboxylic acids and derivatives	Amino acids, peptides, and analogues	Full match	Full match	Full match	Organic acids and derivatives	Carboxylic acids and derivatives	Amino acids, peptides, and analogues	Proline and derivatives	7.43279e+06	3.60964e+07	1.12611e+08	2.48426e+07	6.51092e+06	1.22748e+07	2.8945e+07	5.39131e+06	5.92062e+06	6.84329e+06	3.88346e+07	1.47609e+07	8.50726e+06	2.66014e+07	1.00774e+07	1.01979e+07	5.1552e+06	4.31412e+06	4.34192e+06	8.98307e+06	7.89879e+06	8.00377e+06	4.96923e+07	1.59045e+07	3.87011e+07	1.67744e+07	8.38084e+06	1.8625e+07	4.14628e+07	1.23284e+07	4.49928e+06	1.90333e+07	9.61697e+06
Norlidocaine	C12 H18 N2 O	206.142	5.308	207.15	1.73087	HMDB0060656	Organic acids and derivatives	Carboxylic acids and derivatives	Amino acids, peptides, and analogues	Full match	No results	No results	Organic acids and derivatives	Carboxylic acids and derivatives	Amino acids, peptides, and analogues	Alpha amino acid amides	95384.6	93682.8	154417	82272.4	102055	56765.9	54198.7	52579.8	55437.3	63050.6	117109	95753	90833.3	84406.3	47090.6	74796.1	56795.8	85382.8	49354.9	45626.8	50247.1	52834.6	65849.2	81006.1	65969.2	53997.1	62189.7	101084	61944.6	93365.9	57272.9	55234	117273
Methyl palmitate	C17 H34 O2	270.257	9.621	271.264	2.32991	HMDB0061859	Lipids and lipid-like molecules	Fatty Acyls	Fatty acid esters	Full match	No results	No results	Lipids and lipid-like molecules	Fatty Acyls	Fatty acid esters	Fatty acid methyl esters	2.85909e+07	1.91351e+07	2.79368e+07	2.73129e+07	2.57112e+07	2.0756e+07	1.80829e+07	2.73508e+07	3.49969e+07	2.31496e+07	2.1356e+07	2.24803e+07	2.38492e+07	1.96916e+07	2.62164e+07	2.49157e+07	1.63955e+07	2.79651e+07	1.73196e+07	1.39209e+07	2.23509e+07	1.47488e+07	2.13742e+07	1.80325e+07	2.23065e+07	1.76661e+07	3.38678e+07	2.73884e+07	2.75255e+07	1.66686e+07	3.07469e+07	1.9402e+07	1.8228e+07
N-Acetylornithine	C7 H14 N2 O3	174.101	1.407	175.108	3.0884	HMDB0240589	Organic acids and derivatives	Carboxylic acids and derivatives	Amino acids, peptides, and analogues	Full match	Full match	Full match	Organic acids and derivatives	Carboxylic acids and derivatives	Amino acids, peptides, and analogues	N-acyl-alpha amino acids	1.83635e+07	1.39715e+07	5.58416e+06	1.23819e+07	1.36218e+07	8.23613e+06	1.36375e+07	9.05266e+06	2.01258e+07	1.22289e+07	1.59743e+07	1.71548e+07	1.58342e+07	3.66954e+07	1.0546e+07	9.07914e+06	1.23012e+07	6.12524e+06	1.27271e+07	1.78003e+07	1.63024e+07	4.51777e+06	1.19756e+07	1.46224e+07	7.41681e+06	6.58778e+06	9.79643e+06	2.6371e+07	1.23631e+07	4.48726e+06	1.3216e+07	8.01875e+06	8.16747e+07
Ecdysterone	C27 H44 O7	480.307	7.937	481.315	2.52702	HMDB0242587	Lipids and lipid-like molecules	Steroids and steroid derivatives	Bile acids, alcohols and derivatives	Full match	No results	No results	Lipids and lipid-like molecules	Steroids and steroid derivatives	Bile acids, alcohols and derivatives	Hydroxy bile acids, alcohols and derivatives	626103	381841	645536	563591	456183	303437	405693	462402	439121	468417	805484	743145	541293	1.00893e+06	400506	459867	496613	318665	396222	312300	333102	356289	449288	380768	245795	541050	406481	274907	569457	295873	349125	431815	462079
2-Amino-1,3-octadecanediol	C18 H39 N O2	301.299	7.701	302.306	3.05515	HMDB0242634	Organic nitrogen compounds	Organonitrogen compounds	Amines	Full match	Full match	Full match	Organic nitrogen compounds	Organonitrogen compounds	Amines	1,2-aminoalcohols	1.14107e+07	2.56002e+07	2.74318e+07	1.86379e+07	1.82438e+07	1.39139e+07	1.83509e+07	2.40847e+07	5.12055e+06	1.8135e+07	2.16757e+07	2.05189e+07	9.67878e+06	2.99838e+07	2.36264e+07	1.87027e+07	1.33448e+07	5.40216e+06	2.74276e+07	2.28806e+07	2.05676e+07	1.56929e+07	2.5956e+07	1.29452e+07	5.06875e+06	2.09943e+07	1.41897e+07	8.52485e+06	1.60516e+07	2.50884e+07	3.26044e+07	2.62505e+07	2.35919e+07
Methanandamide	C23 H39 N O2	361.296	9.928	362.304	4.51009	HMDB0243685	Lipids and lipid-like molecules	Fatty Acyls	Fatty amides	Full match	No results	No results	Lipids and lipid-like molecules	Fatty Acyls	Fatty amides	N-acyl amines	1.272e+06	444183	362920	1.03457e+06	1.68964e+06	547819	913351	3.27973e+06	3.28729e+06	1.43025e+06	1.86726e+06	3.26115e+06	1.13757e+06	1.90259e+06	1.05392e+06	2.63988e+06	2.24387e+06	6.10428e+06	2.26711e+06	4.03631e+06	1.05792e+06	994337	2.13687e+06	2.31437e+06	682386	483237	949079	518420	592590	1.19532e+06	435148	2.47362e+06	646201
4'-(Imidazol-1-yl)acetophenone	C11 H10 N2 O	186.08	5.041	187.087	2.08008	HMDB0244282	Organic oxygen compounds	Organooxygen compounds	Carbonyl compounds	Full match	No results	No results	Organic oxygen compounds	Organooxygen compounds	Carbonyl compounds	Alkyl-phenylketones	4681.17	4917.3	5121.25	5030.84	5195.33	5747.01	6296.4	7656.78	10971.4	13405.3	16267.3	18594.7	20761.5	20710.5	24154.3	27056.1	20729.1	18221.1	24051.4	21985.3	20071.8	17002.1	24962.8	22788.1	19594.9	25244.8	24777.9	23971.1	25432.4	24536.8	28236.7	31015.8	30324.6
1-Palmitoylglycerol	C19 H38 O4	330.278	9.443	353.267	1.84785	HMDB0245964	Lipids and lipid-like molecules	Glycerolipids	Monoradylglycerols	Full match	No results	Full match	Lipids and lipid-like molecules	Glycerolipids	Monoradylglycerols	1-monoacylglycerols	1.7218e+09	1.18348e+09	1.59324e+09	1.25149e+09	9.28351e+08	9.93044e+08	9.81963e+08	1.4883e+09	2.54311e+09	1.61131e+09	1.11e+09	1.53526e+09	1.10483e+09	1.26241e+09	1.36575e+09	1.53876e+09	1.48023e+09	1.78326e+09	1.28042e+09	1.08204e+09	1.10582e+09	1.02847e+09	1.31902e+09	1.58023e+09	9.35473e+08	1.18284e+09	1.51141e+09	1.48801e+09	1.29887e+09	1.49387e+09	1.46277e+09	1.31491e+09	1.25816e+09
6-Aminonicotinamide	C6 H7 N3 O	137.059	4.967	138.067	3.78053	HMDB0247034	Organoheterocyclic compounds	Pyridines and derivatives	Pyridinecarboxylic acids and derivatives	No results	No results	Full match	Organoheterocyclic compounds	Pyridines and derivatives	Pyridinecarboxylic acids and derivatives	Nicotinamides	521041	394503	356508	426017	440530	486060	410640	512826	889676	472751	344114	349650	330385	516065	392236	639670	470306	424524	326189	694188	344572	475960	353088	429798	326838	418848	342701	379594	713221	386209	303480	234523	531506
Eicosapentaenoic acid ethyl ester	C22 H34 O2	330.257	8.682	331.264	2.23969	HMDB0249402	Lipids and lipid-like molecules	Fatty Acyls	Fatty acid esters	Full match	No results	Full match	Lipids and lipid-like molecules	Fatty Acyls	Fatty acid esters	Fatty acid esters	1.30125e+07	1.57639e+07	6.746e+06	6.40927e+06	9.73339e+06	9.8121e+06	1.53861e+07	1.24195e+07	1.44857e+07	1.33056e+07	1.46991e+07	1.07779e+07	1.68128e+07	1.04648e+07	9.19312e+06	9.81498e+06	1.02275e+07	9.40881e+06	6.1959e+06	7.09577e+06	8.80664e+06	1.34509e+07	7.92677e+06	1.2989e+07	1.11604e+07	1.17071e+07	9.85657e+06	5.46617e+06	1.51211e+07	1.39932e+07	7.55209e+06	1.10082e+07	7.30599e+06
Cinchophen	C16 H11 N O2	249.08	6.034	272.069	2.9766	HMDB0250261	Organoheterocyclic compounds	Quinolines and derivatives	Phenylquinolines	Full match	No results	No results					176147	200099	145463	147014	123943	130789	881112	127216	2.23125e+06	151262	160301	149276	145732	2.43434e+06	169764	159576	153002	124204	134598	136810	3.24862e+06	1.93251e+06	159167	135039	122732	146312	170948	131116	143864	2.12474e+06	239998	182943	355347
L-Methionine sulfoxide	C5 H11 N O3 S	165.047	1.897	166.054	3.30688	HMDB0250776	Organic acids and derivatives	Carboxylic acids and derivatives	Amino acids, peptides, and analogues	Full match	Full match	Full match	Organic acids and derivatives	Carboxylic acids and derivatives	Amino acids, peptides, and analogues	L-alpha-amino acids	2.39017e+08	2.20781e+08	3.05012e+08	2.41859e+08	3.37393e+08	3.26851e+08	2.831e+08	2.24533e+08	2.89842e+08	2.2447e+08	3.16439e+08	1.36819e+08	2.70499e+08	2.57272e+08	2.59788e+08	1.80522e+08	2.35387e+08	2.8331e+08	3.01243e+08	3.12292e+08	3.05425e+08	2.4898e+08	2.81536e+08	2.41139e+08	2.82953e+08	2.71013e+08	2.1199e+08	1.73732e+08	1.90657e+08	3.32807e+08	1.85359e+08	2.16133e+08	1.90308e+08
D-Phenylalanine	C9 H11 N O2	165.08	5.482	166.087	3.46142	HMDB0250791	Organic acids and derivatives	Carboxylic acids and derivatives	Amino acids, peptides, and analogues	No results	No results	Full match	Organic acids and derivatives	Carboxylic acids and derivatives	Amino acids, peptides, and analogues	Phenylalanine and derivatives	1.22331e+07	8.68793e+06	1.0699e+07	7.71397e+06	7.03394e+06	7.05307e+06	6.9273e+06	6.42331e+06	9.78912e+06	5.8548e+06	1.01109e+07	8.41863e+06	5.88821e+06	4.62001e+06	7.92073e+06	7.09438e+06	7.84834e+06	3.24127e+06	7.66635e+06	8.20604e+06	6.90349e+06	4.45155e+06	1.07255e+07	5.38841e+06	5.0519e+06	4.9671e+06	1.05922e+07	4.41713e+06	1.36629e+07	8.59157e+06	5.43747e+06	5.97027e+06	6.45628e+06
Ala-Leu	C9 H18 N2 O3	202.132	4.687	203.14	3.54998	HMDB0251509	Organic acids and derivatives	Carboxylic acids and derivatives	Amino acids, peptides, and analogues	No results	Full match	Full match	Organic acids and derivatives	Carboxylic acids and derivatives	Amino acids, peptides, and analogues	Dipeptides	294413	424288	4.16068e+06	1.10972e+06	8.99702e+06	767804	494896	865864	546173	2.53083e+06	4.08812e+06	813172	4.01522e+06	5.12262e+06	491407	657710	952298	2.20057e+06	267651	412431	347717	3.33266e+06	178587	1.98012e+06	2.80643e+06	3.55914e+06	1.14295e+06	4.41775e+06	673324	1.86628e+06	408207	383852	3.85964e+06
DL-Arginine	C6 H14 N4 O2	174.112	1.257	175.12	3.29853	HMDB0251511	Organic acids and derivatives	Carboxylic acids and derivatives	Amino acids, peptides, and analogues	Full match	Full match	Full match	Organic acids and derivatives	Carboxylic acids and derivatives	Amino acids, peptides, and analogues	Arginine and derivatives	3.47174e+08	3.2043e+08	5.97465e+08	2.5429e+08	5.31372e+08	3.65209e+08	3.26118e+08	2.74864e+08	2.28606e+08	3.30084e+08	6.66783e+08	3.54189e+08	4.30017e+08	5.88768e+08	2.71667e+08	2.62315e+08	2.85596e+08	5.84238e+08	3.3773e+08	4.4372e+08	1.82637e+08	4.78958e+08	2.68672e+08	3.3197e+08	6.46225e+08	3.76767e+08	3.22351e+08	3.94435e+08	3.33096e+08	4.89697e+08	3.12127e+08	2.71661e+08	3.3859e+08
Lipoic acid	C8 H14 O2 S2	206.044	1.216	207.051	2.27288	HMDB0251530	Organoheterocyclic compounds	Dithiolanes	Lipoic acids and derivatives	No results	No results	Full match	Organoheterocyclic compounds	Dithiolanes	Lipoic acids and derivatives	Lipoic acids and derivatives	1.47561e+06	1.86819e+06	2.84477e+06	2.05738e+06	2.2721e+06	1.90489e+06	1.89103e+06	2.14382e+06	1.71972e+06	2.09161e+06	3.084e+06	1.66325e+06	1.76704e+06	2.73356e+06	2.48386e+06	2.04768e+06	1.38813e+06	2.01433e+06	2.2591e+06	1.78742e+06	2.68367e+06	1.47177e+06	1.89534e+06	1.46569e+06	2.15708e+06	1.76108e+06	1.42732e+06	1.33244e+06	1.76058e+06	2.66693e+06	1.52957e+06	2.06915e+06	1.68861e+06
1-Phenyl-3-methyl-5-pyrazolone	C10 H10 N2 O	174.08	5.181	175.087	2.91281	HMDB0251697	Organoheterocyclic compounds	Azolines	Pyrazolines	Full match	No results	No results					2.1385e+06	2.65579e+06	2.46436e+06	3.47121e+06	2.41225e+06	2.83044e+06	2.30031e+06	2.56996e+06	2.09308e+06	1.59987e+06	2.61853e+06	2.43746e+06	2.14883e+06	2.46523e+06	2.5281e+06	2.92626e+06	2.5854e+06	1.15046e+06	2.81982e+06	2.12045e+06	2.91603e+06	2.58021e+06	1.8199e+06	2.22691e+06	1.405e+06	2.26262e+06	2.95078e+06	1.47265e+06	2.68389e+06	3.2255e+06	2.35801e+06	1.89193e+06	2.38235e+06
Estradiol benzoate	C25 H28 O3	376.202	8.134	377.209	4.42514	HMDB0251961	Lipids and lipid-like molecules	Steroids and steroid derivatives	Estrane steroids	Full match	No results	Full match	Lipids and lipid-like molecules	Steroids and steroid derivatives	Estrane steroids	Estrane steroids	940893	1.36364e+06	1.8067e+06	2.5458e+06	1.59968e+06	2.24809e+06	2.27813e+06	2.53171e+06	3.13787e+06	1.83959e+06	1.42278e+06	1.22844e+06	2.01637e+06	1.31787e+06	2.28545e+06	1.71422e+06	2.69623e+06	289008	3.2586e+06	3.68751e+06	3.16113e+06	1.64237e+06	3.4798e+06	2.27633e+06	1.33026e+06	1.78781e+06	3.15898e+06	1.25726e+06	2.16119e+06	2.31122e+06	3.53093e+06	3.05576e+06	3.42229e+06
Prolylleucine	C11 H20 N2 O3	228.148	2.479	229.155	2.09295	HMDB0253028	Organic acids and derivatives	Carboxylic acids and derivatives	Amino acids, peptides, and analogues	Full match	No results	Full match	Organic acids and derivatives	Carboxylic acids and derivatives	Amino acids, peptides, and analogues	Dipeptides	2.64211e+07	2.27531e+07	2.29109e+07	2.79778e+07	2.46884e+07	2.49476e+07	2.43399e+07	2.93535e+07	2.6415e+07	1.82652e+07	3.17624e+07	2.14787e+07	2.89581e+07	3.75445e+07	3.45942e+07	2.51964e+07	2.65573e+07	1.6364e+07	3.40604e+07	2.94748e+07	2.97684e+07	2.11662e+07	3.37896e+07	2.50375e+07	2.29878e+07	2.38965e+07	1.83924e+07	1.40487e+07	2.3649e+07	2.59561e+07	2.20303e+07	1.94152e+07	2.73793e+07
Monoolein	C21 H40 O4	356.294	9.991	357.301	2.47055	HMDB0254854	Lipids and lipid-like molecules	Glycerolipids	Monoradylglycerols	Full match	No results	Full match	Lipids and lipid-like molecules	Glycerolipids	Monoradylglycerols	1-monoacylglycerols	2.89792e+06	4.43493e+06	4.95728e+06	3.28529e+06	6.68129e+06	3.72481e+06	3.57189e+06	3.69736e+06	6.29034e+06	4.56556e+06	4.06148e+06	4.0972e+06	1.25992e+07	1.19207e+07	8.34057e+06	7.97361e+06	5.19834e+06	3.93304e+06	1.26212e+07	6.86597e+06	4.09939e+06	4.01419e+06	5.94705e+06	4.86757e+06	4.41834e+06	1.21803e+07	5.10283e+06	5.64346e+06	4.13917e+07	4.38429e+06	6.23187e+06	4.14886e+06	4.74193e+06
Secnidazole	C7 H11 N3 O3	185.081	5.325	186.088	3.66754	HMDB0258202	Organoheterocyclic compounds	Azoles	Imidazoles	Full match	Full match	No results	Organoheterocyclic compounds	Azoles	Imidazoles	Nitroimidazoles	7269.19	9774.33	19137.4	11956.7	14286.8	7641.42	9064.54	8569.94	11880.8	14779.5	30583.2	29416.5	41150.3	52836.6	35114	51877.6	42515.6	61718.6	35898.5	37060.2	34562.5	33833.9	42214.8	53677.4	42386.2	39901.1	45376.2	74348.2	46307.6	71231.6	50518.3	48086.8	89420.6
Thiazolidine-4-carboxylic acid	C4 H7 N O2 S	133.02	1.406	134.027	3.31181	HMDB0258979	Organic acids and derivatives	Carboxylic acids and derivatives	Amino acids, peptides, and analogues	No results	Full match	No results	Organic acids and derivatives	Carboxylic acids and derivatives	Amino acids, peptides, and analogues	Alpha amino acids and derivatives	4.09236e+07	2.55247e+07	1.33058e+07	2.87241e+07	1.54966e+07	3.77795e+07	2.20162e+07	3.45265e+07	5.37346e+07	3.21946e+07	2.27868e+07	1.81501e+07	1.77303e+07	2.86384e+07	2.69369e+07	4.04267e+07	4.67716e+07	2.4753e+07	4.45783e+07	1.87075e+07	4.21542e+07	2.80449e+07	2.92006e+07	2.15505e+07	3.50716e+07	1.67162e+07	2.8155e+07	1.83131e+07	2.60037e+07	2.84168e+07	1.58722e+07	2.10595e+07	1.92818e+07
Trenbolone acetate	C20 H24 O3	312.171	8.859	313.179	3.47445	HMDB0259120	Organoheterocyclic compounds	Pyrrolidines	N-alkylpyrrolidines	No results	No results	Full match	Lipids and lipid-like molecules	Steroids and steroid derivatives	Steroid esters	Steroid esters	382815	399358	420462	483307	374087	520497	548864	723003	601730	589937	625699	508573	580489	447327	553359	393684	569142	580933	558485	522699	577272	485538	799155	535309	473534	503937	417195	574893	449045	617394	413077	508262	393848
Vindoline	C25 H32 N2 O6	456.228	8.783	457.236	4.63204	HMDB0259814	Alkaloids and derivatives	Plumeran-type alkaloids	-	Full match	No results	No results	Alkaloids and derivatives	Plumeran-type alkaloids	Not available	Plumeran-type alkaloids	6.916e+06	3.59194e+06	5.98711e+06	2.48011e+06	7.28365e+06	7.73095e+06	5.82246e+06	4.61938e+06	4.74978e+06	5.28641e+06	7.16297e+06	5.21058e+06	9.21091e+06	6.03468e+06	4.88338e+06	6.11027e+06	4.18137e+06	6.64648e+06	3.51674e+06	5.34064e+06	4.53032e+06	7.53051e+06	7.00045e+06	1.05028e+07	4.84564e+06	9.76818e+06	5.619e+06	6.12824e+06	7.15115e+06	1.0667e+07	3.11704e+06	6.49278e+06	6.50559e+06
Indole-3-acetic acid	C10 H9 N O2	175.064	5.661	176.071	4.17833	HMDB0302181	Organoheterocyclic compounds	Indoles and derivatives	Indolyl carboxylic acids and derivatives	Full match	Full match	Full match	Organoheterocyclic compounds	Indoles and derivatives	Indolyl carboxylic acids and derivatives	Indole-3-acetic acid derivatives	5.51727e+06	1.05238e+07	6.0342e+06	7.27077e+06	1.38129e+07	1.39225e+07	8.05015e+06	3.18629e+07	1.3541e+07	1.11879e+07	1.64366e+07	1.2395e+07	1.97128e+07	1.26798e+07	1.22827e+07	9.14983e+06	1.81376e+07	5.6806e+06	2.33503e+07	1.04666e+07	1.80188e+07	4.83587e+06	1.03932e+07	1.20974e+07	9.28886e+06	1.11899e+07	4.12283e+07	1.17555e+07	1.08651e+07	8.63676e+06	1.32481e+07	1.53833e+07	6.24978e+06
Sedanolide	C12 H18 O2	194.131	6.905	195.139	3.45223	HMDB0302242	Organoheterocyclic compounds	Isobenzofurans	-	Full match	No results	No results	Organoheterocyclic compounds	Isobenzofurans	Not available	Isobenzofurans	1.0958e+07	2.45749e+07	3.16391e+06	1.19989e+07	8.13093e+06	1.32436e+07	1.28561e+07	1.03566e+07	7.36264e+06	3.59542e+06	1.36467e+07	1.31346e+07	2.44892e+07	4.90342e+06	1.54952e+07	8.45641e+06	1.67543e+07	8.08918e+06	1.65421e+07	2.03054e+07	5.95406e+06	1.70635e+07	2.0308e+07	6.30144e+06	3.58038e+07	1.01675e+07	279010	9.62002e+06	8.51404e+06	4.78313e+06	385763	6.4409e+06	9.94287e+06
Gly-Tyr	C11 H14 N2 O4	238.095	6.906	239.102	0.701097	HMDB0304778	Organic acids and derivatives	Carboxylic acids and derivatives	Amino acids, peptides, and analogues	No results	No results	Full match	Organic acids and derivatives	Carboxylic acids and derivatives	Amino acids, peptides, and analogues	Peptides	1.0722e+07	1.63383e+07	2.16096e+06	6.5173e+06	4.1227e+06	7.82962e+06	7.06596e+06	5.07791e+06	3.69238e+06	1.76323e+06	6.82758e+06	8.23986e+06	1.1211e+07	2.48598e+06	6.65115e+06	5.83065e+06	8.4875e+06	3.81118e+06	9.19389e+06	9.51491e+06	3.94474e+06	8.38531e+06	9.02397e+06	4.84665e+06	1.878e+07	4.81724e+06	2.59108e+06	3.7197e+06	6.45883e+06	2.0136e+06	3.20006e+06	2.93808e+06	7.6193e+06
[truncated: 169 more columns]

## Sheet: excluded exogenous metabolites
Prescription/Illicit Drugs	Agricultural/Industrial Chemicals	Fungal Toxins	Rare Plant-Derived or Other Exogenous Substances
Levothyroxine	Monobutyl Phthalate	T-2 Triol	3',5,7-Trihydroxy-4'-methoxyflavanone
Boldione	Saccharin	Ergosterol Peroxide	Phellamurin
Acetaminophen Glucuronide	Sorbitan Monopalmitate		Jasmonic Acid
Ouabain	Isophorone		Astilbin
Phenobarbital	Cyclamic Acid		Anacardic Acid
N-Lauroylsarcosine	Propylparaben		Psoralidin
Desoxycortone	2-Mercaptobenzothiazole		Muscone
Hydroxyprogesterone Caproate	4-Methyl-5-thiazoleethanol		Tomatidine
Paracetamol	Dibutyl Sebacate		Kahweol
Ecgonine	Eicosapentaenoic Acid Ethyl Ester		Ecdysterone
N-Desmethylvenlafaxine	Perillartine		Punicic Acid
Amoxicillin	p-Mentha-1,3,8-triene		Methanandamide
Gemifloxacin			4'-(Imidazol-1-yl)acetophenone
Oxymorphone			6-Aminonicotinamide
Laudanosine			Epitestosterone Glucuronide
Norlidocaine			4-Hydroxyretinoic Acid
Cinchophen			Methyl Palmitate
Secnidazole			4-Methylaminoantipyrine
Trenbolone Acetate			L-Selenomethionine
Normorphine			Pelargonidin
Estradiol benzoate
5-Hydroxydiclofenac
4'-Hydroxydiclofenac
1-Phenyl-3-methyl-5-pyrazolone
