# Supplementary material for: Metabolomics profiling identifies diagnostic metabolic signatures for pregnancy loss: a cross-sectional study from northwestern China
Source: Front Endocrinol (Lausanne). 2025 Apr 10;16:1518043. doi: 10.3389/fendo.2025.1518043 (PMC12018233; doi:10.3389/fendo.2025.1518043)
Supplement: Supplementary file 3 [file Table2.xlsx]

## Sheet: Supplementary Excel 2
ID	Differential Metabolites	HMDB	VIP	FC	logFC	p.value
1	Bilirubin	HMDB0000054	1.3963	1.03616	0.0512492	2.55438e-06
2	Biliverdin	HMDB0001008	1.80905	0.964456	-0.0522124	1.10794e-10
3	Caffeine	HMDB0001847	1.20061	0.94227	-0.0857877	0.00170702
4	Capryloylglycine	HMDB0000832	2.10875	1.06704	0.0936146	1.29681e-08
5	cis-gondoic acid	HMDB0033022	3.42718	1.09918	0.136423	4.13148e-18
6	Deoxycholic acid	HMDB0000626	1.67218	0.958037	-0.0618469	0.000391603
7	DL-α-Aminocaprylic acid	HMDB0000991	1.00046	0.978605	-0.0312008	0.000155595
8	Estradiol benzoate	HMDB0251961	3.41859	0.899841	-0.152258	1.18598e-14
9	Glycochenodeoxycholic acid	HMDB0000637	1.68238	0.957036	-0.0633553	0.000338524
10	Glycocholic acid	HMDB0000138	1.33466	0.967928	-0.047029	0.00134302
11	Glycoursodeoxycholic acid	HMDB0000708	2.10167	0.939024	-0.0907662	5.35677e-05
12	Guanine	HMDB0000132	2.20201	1.06295	0.0880756	5.11004e-08
13	Guanosine	HMDB0000133	1.43706	1.03569	0.0505898	9.24192e-05
14	Hexanoylglycine	HMDB0000701	2.06266	1.06262	0.0876272	2.04116e-07
15	Hippuric acid	HMDB0000714	1.50264	0.965592	-0.0505141	8.7282e-05
16	Indole-3-acetic acid	HMDB0302181	1.15701	0.981351	-0.0271593	6.08601e-06
17	Indoxylsulfuric acid	HMDB0000682	1.09225	0.980023	-0.0291123	0.00157781
18	Inosine	HMDB0000195	2.18912	1.07995	0.110967	1.68258e-08
19	Isoquinoline	HMDB0034244	1.44048	0.961319	-0.0569135	0.00298953
20	L-5-Hydroxytryptophan	HMDB0000472	1.66917	0.967841	-0.0471587	1.08777e-12
21	L-Ascorbate	HMDB0000044	2.40513	1.06682	0.0933103	6.62869e-11
22	Methyl indole-3-acetate	HMDB0029738	1.12902	0.967206	-0.0481051	0.0269938
23	Mevalonic acid	HMDB0000227	1.42619	0.958491	-0.0611626	0.00114243
24	N-acetyl-L-ornithine	HMDB0240589	2.05673	1.04108	0.0580861	1.71112e-11
25	N-Oleoyl Glycine	HMDB0241916	1.05047	1.024	0.0342114	0.000383572
26	N-Phenylacetylglutamine	HMDB0006344	1.30698	0.975459	-0.0358474	0.00109231
27	Oleic acid	HMDB0000207	3.10361	1.07491	0.104214	2.28689e-23
28	Palmitoylcarnitine	HMDB0000222	1.01673	1.01433	0.0205339	4.82849e-06
29	Paraxanthine	HMDB0001860	1.30921	0.937442	-0.0931986	0.00222641
30	Progesterone	HMDB0001830	1.19957	0.969911	-0.0440762	0.000163774
31	Riboflavin	HMDB0000244	2.45639	1.05736	0.0804648	8.82242e-27
32	Serotonin	HMDB0000259	1.72744	0.948787	-0.0758441	2.78557e-07
33	Spermine	HMDB0001256	1.15379	0.962746	-0.0547728	1.12905e-05
34	Taurocholic acid	HMDB0000036	1.08999	0.973585	-0.0386209	0.00138746
35	Testosterone glucuronide	HMDB0003193	5.55126	0.808307	-0.307024	8.86577e-65
36	Tetrahydroaldosterone	HMDB0258895	1.43399	1.02886	0.0410492	2.94116e-06
37	Theobromine	HMDB0002825	1.10951	0.945947	-0.0801685	0.00547262
38	Theophylline	HMDB0001889	1.16898	0.940014	-0.0892459	0.00340514
39	Thiazolidine-4-carboxylic acid	HMDB0258979	1.51255	1.02479	0.0353243	1.86189e-17
40	Ureidosuccinic acid	HMDB0000828	1.73408	1.04532	0.0639499	1.66303e-12
41	(3-Methoxy-4-hydroxyphenyl)ethylene glycol sulfate	HMDB0000559	1.05733	0.9778	-0.0323882	2.51258e-05
42	(S)-Leucic acid	HMDB0000746	6.65493	1.42535	0.511313	1.12631e-33
43	1-Methylhistamine	HMDB0000898	1.28159	0.966287	-0.0494762	0.00212224
44	1-Methyluric acid	HMDB0003099	1.30128	0.943399	-0.0840598	1.26028e-06
45	1-Phenyl-3-methyl-5-pyrazolone	HMDB0251697	1.56571	0.97202	-0.0409417	1.43228e-16
46	2,3-Dihydroxybenzoic acid	HMDB0000397	1.44305	0.969803	-0.0442367	3.38199e-09
47	2-Amino-1,3-octadecanediol	HMDB0242634	1.87449	0.95855	-0.0610742	2.583e-11
48	2-Hydroxymyristic acid	HMDB0002261	1.10175	0.97598	-0.0350768	2.32846e-05
49	2-Phenylethylamine	HMDB0012275	1.14195	1.02566	0.0365587	5.89032e-08
50	3-(3,4,5-trimethoxyphenyl)propanoic acid	HMDB0030254	2.03384	0.957476	-0.0626918	1.88184e-11
51	3-Indoxyl sulphate	HMDB0000682	1.28741	0.979293	-0.030188	0.000350011
52	3-Methylindole	HMDB0000466	2.37845	0.943205	-0.0843567	8.47674e-13
53	4'-Hydroxydiclofenac	HMDB0013974	1.61906	0.9589	-0.0605473	0.000214469
54	4-Anisic acid	HMDB0001101	1.17774	0.971907	-0.0411102	0.000160405
55	5-Hydroxytryptophan	HMDB0000472	1.70922	0.967776	-0.047255	2.79306e-14
56	6-Hydroxymelatonin	HMDB0004081	3.19483	1.09302	0.128317	2.13771e-38
57	7,8-Dihydrofolate	HMDB0304237	3.7296	1.11915	0.162403	1.40968e-21
